# Supplementary material for: (4S,5S)-2-(4-Chloro­phen­yl)-1,3-dioxolane-4,5-dicarboxamide
Source: Acta Crystallogr Sect E Struct Rep Online. 2009 Jul 22;65(Pt 8):o1960. doi: 10.1107/S1600536809027494 (PMC2977328; doi:10.1107/S1600536809027494)
Supplement: Supplementary file 2 [file e-65-o1960-Isup2.hkl]

# 
# h,k,l, Fc-squared, Fo-squared, sigma(Fo-squared) and status flag 
# 
data_I
_shelx_title ' I         P21          R = 0.05' 
_shelx_refln_list_code          4 
_shelx_F_calc_maximum       79.53 
_exptl_crystal_F_000       280.00 
_reflns_d_resolution_high  0.8318 
 
loop_ 
 _symmetry_equiv_pos_as_xyz 
 'x, y, z' 
 '-x, y+1/2, -z' 
 
_cell_length_a     9.2780 
_cell_length_b     4.7600 
_cell_length_c    13.2450 
_cell_angle_alpha  90.000 
_cell_angle_beta   93.150 
_cell_angle_gamma  90.000 
 
_shelx_F_squared_multiplier     1.000 
 
loop_ 
 _refln_index_h 
 _refln_index_k 
 _refln_index_l 
 _refln_F_squared_calc 
 _refln_F_squared_meas 
 _refln_F_squared_sigma 
 _refln_observed_status 
   1  -5   0       12.78       14.90      2.94 o 
   2  -5   0        6.08        9.25      2.24 o 
   3  -5   0        1.92        0.70      1.54 o 
   4  -5   0        3.07       -0.35      2.45 o 
   5  -5   0        3.78        3.79      2.87 o 
   0  -4   0      351.83      333.61      9.71 o 
   1  -4   0       38.71       34.63      3.54 o 
   2  -4   0       19.85       23.70      2.80 o 
   3  -4   0       48.28       42.87      4.21 o 
   4  -4   0       56.16       54.79      4.66 o 
   5  -4   0       56.49       55.38      5.01 o 
   6  -4   0        5.22        1.61      2.38 o 
   7  -4   0        7.13        9.60      2.80 o 
   1  -3   0      568.04      624.03     10.87 o 
   2  -3   0       31.33       32.92      2.87 o 
   3  -3   0      169.29      179.62      6.31 o 
   4  -3   0      378.90      406.94      9.99 o 
   5  -3   0       15.73       14.13      2.45 o 
   6  -3   0        6.18       10.24      2.28 o 
   7  -3   0       12.87        6.45      3.26 o 
   8  -3   0       13.74       10.83      2.94 o 
   9  -3   0        8.56        6.63      2.70 o 
   0  -2   0     1211.22     1227.83     11.88 o 
   1  -2   0      307.47      323.83      6.20 o 
   2  -2   0      348.29      410.76      7.29 o 
   3  -2   0      822.39      911.85     11.64 o 
   4  -2   0      616.70      678.33     11.04 o 
   5  -2   0      136.31      144.07      5.57 o 
   6  -2   0       17.66       17.88      2.63 o 
   7  -2   0       74.98       79.08      4.70 o 
   8  -2   0        6.23        4.28      1.89 o 
   9  -2   0       24.52       27.55      3.65 o 
  10  -2   0        1.08        3.68      2.31 o 
   1  -1   0     6280.43     5828.39     77.99 o 
   2  -1   0     3085.93     2994.82     63.24 o 
   3  -1   0     1680.43     1783.82     13.53 o 
   4  -1   0     1213.50     1301.62     13.22 o 
   5  -1   0       46.15       47.85      2.87 o 
   6  -1   0       92.93      102.15      4.56 o 
   7  -1   0       14.22       15.14      1.96 o 
   8  -1   0      175.57      183.02      7.71 o 
   9  -1   0       10.97       15.77      2.80 o 
  10  -1   0        7.85        8.20      2.21 o 
   1   0   0      123.99      119.64      1.82 o 
   2   0   0     1557.66     1417.50      8.80 o 
   3   0   0      760.14      770.69      8.13 o 
   4   0   0      668.16      641.76      8.76 o 
   5   0   0       59.22       69.23      3.37 o 
   6   0   0      210.45      228.76      6.80 o 
   7   0   0       28.56       29.02      3.05 o 
   8   0   0        1.29        2.73      1.82 o 
   9   0   0        4.31       -2.07      2.07 o 
  10   0   0       19.76       28.04      3.65 o 
  11   0   0        8.81       14.16      3.12 o 
   1   1   0     6325.10     4923.41     71.83 o 
   2   1   0     3069.59     2466.56     58.01 o 
   3   1   0     1673.34     1556.81     12.97 o 
   4   1   0     1209.12     1155.06     12.55 o 
   5   1   0       48.24       42.94      2.91 o 
   6   1   0       92.48       86.69      4.42 o 
   7   1   0       13.96       14.55      2.35 o 
   8   1   0      175.87      165.73      7.33 o 
   9   1   0       10.56       10.17      2.38 o 
  10   1   0        7.91        6.17      2.07 o 
   0   2   0     1214.05     1217.42     11.85 o 
   1   2   0      302.97      293.19      5.96 o 
   2   2   0      349.54      378.76      7.22 o 
   3   2   0      823.74      836.77     11.29 o 
   4   2   0      620.32      613.06     10.55 o 
   5   2   0      135.08      128.65      5.40 o 
   6   2   0       17.44       16.23      2.63 o 
   7   2   0       76.30       63.80      5.01 o 
   8   2   0        6.45        4.87      2.21 o 
   9   2   0       24.48       25.41      3.82 o 
  10   2   0        1.01        1.47      1.72 o 
   1   3   0      564.61      560.76     10.45 o 
   2   3   0       32.47       35.02      2.84 o 
   3   3   0      171.37      180.70      6.52 o 
   4   3   0      381.24      350.33      9.39 o 
   5   3   0       15.40       11.36      2.52 o 
   6   3   0        6.52        4.77      2.03 o 
   7   3   0       12.64        9.15      2.42 o 
   8   3   0       14.15       13.88      2.70 o 
   9   3   0        8.52        7.40      3.19 o 
   0   4   0      354.21      310.61      9.71 o 
   1   4   0       38.07       28.60      3.19 o 
   2   4   0       20.11       23.52      2.66 o 
   3   4   0       48.29       46.48      4.00 o 
   4   4   0       57.15       51.18      4.56 o 
   5   4   0       56.60       51.53      4.35 o 
   6   4   0        5.30        1.96      2.52 o 
   7   4   0        7.00        1.44      2.28 o 
   1   5   0       13.06       12.97      2.70 o 
   2   5   0        6.02        5.29      2.66 o 
   3   5   0        1.93        2.07      1.68 o 
   4   5   0        3.17       -1.09      2.56 o 
   5   5   0        3.90        2.66      2.98 o 
  -5  -5   1        3.54        1.89      2.03 o 
  -4  -5   1        5.21        8.97      2.35 o 
  -3  -5   1        4.19        3.44      2.73 o 
  -2  -5   1        1.91        4.66      2.03 o 
  -1  -5   1       50.14       58.50      4.84 o 
   0  -5   1       50.31       48.76      4.52 o 
   1  -5   1        6.39        7.50      2.49 o 
   2  -5   1       16.72       19.63      3.22 o 
   3  -5   1        8.63        5.15      2.14 o 
   4  -5   1        8.98        9.71      2.56 o 
   5  -5   1        4.42        4.17      1.82 o 
  -7  -4   1        4.07        1.44      2.24 o 
  -6  -4   1       21.33       26.68      3.61 o 
  -5  -4   1       14.42       16.79      2.70 o 
  -4  -4   1      181.07      155.99      7.33 o 
  -3  -4   1       61.10       71.26      4.94 o 
  -2  -4   1       18.92       20.26      3.05 o 
  -1  -4   1       10.79       13.39      2.17 o 
   0  -4   1       35.04       35.50      2.52 o 
   1  -4   1       27.76       30.46      2.98 o 
   2  -4   1       74.84       82.62      5.12 o 
   3  -4   1       34.60       33.97      3.89 o 
   4  -4   1        0.93        1.96      1.72 o 
   5  -4   1        1.70        3.01      1.89 o 
   6  -4   1       32.74       34.39      4.14 o 
   7  -4   1       41.85       46.48      5.22 o 
  -9  -3   1        2.87        3.30      2.28 o 
  -8  -3   1        4.97        4.59      2.45 o 
  -7  -3   1       24.48       26.12      3.12 o 
  -6  -3   1       22.77       16.26      2.84 o 
  -5  -3   1       64.64       69.23      4.70 o 
  -4  -3   1       29.21       36.84      3.26 o 
  -3  -3   1       15.80       18.51      2.35 o 
  -2  -3   1        9.66        8.73      1.79 o 
  -1  -3   1      117.62      127.49      4.98 o 
   0  -3   1       28.34       34.24      1.83 o 
   1  -3   1        1.29        0.00      1.40 o 
   2  -3   1      106.01      108.46      4.80 o 
   3  -3   1      131.46      140.85      5.78 o 
   4  -3   1      209.79      224.91      7.50 o 
   5  -3   1      191.28      201.63      7.47 o 
   6  -3   1      185.99      178.35      7.78 o 
   7  -3   1       42.12       36.39      4.07 o 
   8  -3   1       33.41       25.17      3.96 o 
   9  -3   1        7.03        5.19      2.28 o 
 -10  -2   1        9.39        9.57      3.15 o 
  -9  -2   1       15.47       15.21      3.44 o 
  -8  -2   1       95.97       99.10      5.96 o 
  -7  -2   1        5.72        6.94      1.79 o 
  -6  -2   1       80.70      108.49      5.29 o 
  -5  -2   1        1.09       -0.56      1.26 o 
  -4  -2   1      292.64      298.66      7.26 o 
  -3  -2   1      631.32      733.01     10.48 o 
  -2  -2   1      202.69      222.56      5.43 o 
  -1  -2   1      824.10      974.78     10.76 o 
   0  -2   1      595.31      647.51     18.68 o 
   1  -2   1      211.89      207.45      5.01 o 
   2  -2   1      425.93      445.46      7.71 o 
   3  -2   1      120.19      132.89      4.52 o 
   4  -2   1      286.21      305.81      7.47 o 
   5  -2   1      233.36      257.01      7.47 o 
   6  -2   1      193.81      190.90      7.12 o 
   7  -2   1       50.80       40.07      4.21 o 
   8  -2   1       23.43       25.83      3.30 o 
   9  -2   1        5.65       10.80      2.73 o 
  10  -2   1        9.84        7.05      2.77 o 
 -10  -1   1        4.06        3.44      2.17 o 
  -9  -1   1       42.36       51.14      4.03 o 
  -8  -1   1       30.17       35.68      3.58 o 
  -7  -1   1       27.38       28.11      2.87 o 
  -6  -1   1       14.58       15.39      1.93 o 
  -5  -1   1       33.28       29.76      2.52 o 
  -4  -1   1      292.64      329.47      6.66 o 
  -3  -1   1      203.14      217.16      4.80 o 
  -2  -1   1     2194.33     2294.52     13.53 o 
  -1  -1   1      141.77      154.20      3.12 o 
   0  -1   1     1694.84     1747.36     60.80 o 
   1  -1   1     1492.80     1374.95      9.36 o 
   2  -1   1      304.12      305.32      4.98 o 
   3  -1   1     2837.24     2823.16     17.39 o 
   4  -1   1      131.11      143.83      4.49 o 
   5  -1   1      167.98      179.79      5.61 o 
   6  -1   1      209.82      211.48      6.87 o 
   7  -1   1       63.06       61.34      4.35 o 
   8  -1   1       49.67       45.46      3.89 o 
   9  -1   1        9.23        9.01      2.66 o 
  10  -1   1        4.08        2.42      2.28 o 
 -11   0   1        0.85       -1.89      2.49 o 
 -10   0   1        5.04        4.66      2.35 o 
  -9   0   1       71.70       72.21      5.36 o 
  -8   0   1      133.61      123.67      6.20 o 
  -7   0   1       58.64       52.55      3.65 o 
  -6   0   1      211.58      205.56      6.52 o 
  -5   0   1      217.00      224.31      6.10 o 
  -4   0   1       75.03       68.64      2.94 o 
  -3   0   1      271.03      279.45      4.91 o 
  -2   0   1      140.63      148.10      2.94 o 
  -1   0   1       74.51       68.42      1.51 o 
   0   0   1       86.02       86.50      1.23 o 
   1   0   1      671.10      586.17      4.45 o 
   2   0   1     4318.16     3295.41     58.15 o 
   3   0   1       25.49       31.51      1.75 o 
   4   0   1        2.73        3.22      0.95 o 
   5   0   1      237.13      239.14      6.31 o 
   6   0   1      401.77      403.12      9.08 o 
   7   0   1      100.38      110.31      5.33 o 
   8   0   1        1.71        0.77      1.79 o 
   9   0   1       12.46       14.30      2.80 o 
  10   0   1       68.36       59.31      5.57 o 
  11   0   1        0.07        1.93      2.45 o 
 -10   1   1        3.88        3.44      2.59 o 
  -9   1   1       42.67       46.52      4.56 o 
  -8   1   1       30.57       21.63      3.47 o 
  -7   1   1       25.89       28.18      3.12 o 
  -6   1   1       15.30       13.39      2.00 o 
  -5   1   1       33.37       33.76      2.45 o 
  -4   1   1      301.43      308.09      6.63 o 
  -3   1   1      203.06      198.37      4.73 o 
  -2   1   1     2174.59     2006.48     12.79 o 
  -1   1   1      144.78      146.42      3.12 o 
   0   1   1     1650.84     1707.79     47.01 o 
   1   1   1     1517.99     1318.62      9.22 o 
   2   1   1      305.06      308.19      5.08 o 
   3   1   1     2835.79     2399.05     16.16 o 
   4   1   1      124.11      127.60      4.42 o 
   5   1   1      168.85      154.41      5.40 o 
   6   1   1      209.18      200.30      6.87 o 
   7   1   1       65.41       62.68      4.24 o 
   8   1   1       48.66       46.90      3.93 o 
   9   1   1        9.31        9.96      2.28 o 
  10   1   1        4.02        4.84      2.31 o 
 -10   2   1        9.44        9.22      3.15 o 
  -9   2   1       15.70       20.19      3.40 o 
  -8   2   1       94.70       91.00      5.47 o 
  -7   2   1        5.85        0.98      1.79 o 
  -6   2   1       81.39       89.88      4.84 o 
  -5   2   1        0.89       -0.95      1.30 o 
  -4   2   1      286.33      262.17      6.98 o 
  -3   2   1      628.80      616.95     10.06 o 
  -2   2   1      210.02      196.30      5.29 o 
  -1   2   1      832.06      857.98     10.20 o 
   0   2   1      592.24      635.68     24.19 o 
   1   2   1      213.10      204.47      5.01 o 
   2   2   1      427.05      420.93      7.71 o 
   3   2   1      116.58      106.39      4.35 o 
   4   2   1      288.02      243.38      7.19 o 
   5   2   1      232.38      224.48      7.19 o 
   6   2   1      190.01      170.96      6.87 o 
   7   2   1       50.43       45.32      4.14 o 
   8   2   1       23.33       21.91      3.79 o 
   9   2   1        5.80        5.92      2.42 o 
  10   2   1        9.77        2.63      2.91 o 
  -9   3   1        2.85        1.12      2.63 o 
  -8   3   1        5.08        5.29      2.24 o 
  -7   3   1       24.24       20.68      3.37 o 
  -6   3   1       21.82       19.56      2.63 o 
  -5   3   1       64.88       63.06      4.56 o 
  -4   3   1       28.00       31.93      3.19 o 
  -3   3   1       15.49       18.02      2.38 o 
  -2   3   1        9.89       13.67      2.07 o 
  -1   3   1      119.89      124.76      4.98 o 
   0   3   1       30.54       32.26      1.90 o 
   1   3   1        1.43       -1.79      1.79 o 
   2   3   1      106.25       99.66      4.77 o 
   3   3   1      133.19      122.16      5.68 o 
   4   3   1      205.43      197.21      7.26 o 
   5   3   1      192.07      196.65      7.71 o 
   6   3   1      186.66      176.04      7.89 o 
   7   3   1       41.28       45.57      4.17 o 
   8   3   1       32.91       28.99      3.61 o 
   9   3   1        6.91        5.22      3.08 o 
  -7   4   1        3.96        3.93      2.45 o 
  -6   4   1       21.57       22.61      3.54 o 
  -5   4   1       14.51       14.48      2.45 o 
  -4   4   1      179.72      158.83      7.47 o 
  -3   4   1       61.32       64.50      4.42 o 
  -2   4   1       19.76       21.07      2.73 o 
  -1   4   1       10.10       12.20      2.24 o 
   0   4   1       34.79       37.78      2.54 o 
   1   4   1       27.71       23.17      2.84 o 
   2   4   1       74.63       78.03      4.94 o 
   3   4   1       34.01       27.24      3.68 o 
   4   4   1        0.93        3.08      2.03 o 
   5   4   1        1.78        4.87      1.79 o 
   6   4   1       32.76       33.30      4.28 o 
   7   4   1       41.78       37.09      5.01 o 
  -5   5   1        3.52        3.44      2.56 o 
  -4   5   1        5.15        2.87      1.82 o 
  -3   5   1        4.34        3.79      2.63 o 
  -2   5   1        1.85        0.98      2.07 o 
  -1   5   1       50.44       40.70      4.49 o 
   0   5   1       49.71       45.41      3.25 o 
   1   5   1        6.53       10.10      2.56 o 
   2   5   1       16.81       18.33      2.73 o 
   3   5   1        8.60        5.85      2.77 o 
   4   5   1        8.88        8.31      3.19 o 
   5   5   1        4.34        0.00      2.80 o 
  -5  -5   2        2.79        3.44      2.38 o 
  -4  -5   2        1.66       -1.44      2.38 o 
  -3  -5   2        4.15        0.00      2.66 o 
  -2  -5   2       34.08       38.49      4.21 o 
  -1  -5   2       14.04       10.17      2.70 o 
   0  -5   2       92.03       93.53      5.84 o 
   1  -5   2       39.56       40.17      4.59 o 
   2  -5   2        8.74        4.03      2.84 o 
   3  -5   2       17.34       19.14      3.33 o 
   4  -5   2        2.13        3.30      1.89 o 
   5  -5   2        1.86        3.47      2.59 o 
  -7  -4   2       13.60       15.35      3.19 o 
  -6  -4   2        1.53        4.91      1.89 o 
  -5  -4   2       26.90       29.30      3.26 o 
  -4  -4   2      144.24      160.65      7.29 o 
  -3  -4   2       32.89       35.79      3.54 o 
  -2  -4   2       17.56       17.74      2.70 o 
  -1  -4   2       44.04       49.08      3.93 o 
   0  -4   2       54.99       56.53      2.94 o 
   1  -4   2        1.29        0.25      1.72 o 
   2  -4   2        3.03        3.82      2.03 o 
   3  -4   2       23.20       22.19      3.47 o 
   4  -4   2        4.28        5.68      2.45 o 
   5  -4   2       19.76       23.87      3.75 o 
   6  -4   2       35.88       39.82      4.45 o 
   7  -4   2       12.26       10.87      3.08 o 
  -9  -3   2        8.29        7.01      2.87 o 
  -8  -3   2        8.76       10.24      2.70 o 
  -7  -3   2       12.19       12.69      2.91 o 
  -6  -3   2       15.85       17.49      2.84 o 
  -5  -3   2       61.20       63.38      4.35 o 
  -4  -3   2      192.67      199.98      6.94 o 
  -3  -3   2       70.23       88.97      4.59 o 
  -2  -3   2      198.97      216.60      6.70 o 
  -1  -3   2      299.98      311.10      7.78 o 
   0  -3   2        9.40       10.98      1.75 o 
   1  -3   2        6.95       10.17      1.82 o 
   2  -3   2       62.15       59.49      3.82 o 
   3  -3   2       14.05       15.04      2.17 o 
   4  -3   2       60.65       55.67      4.07 o 
   5  -3   2       14.12       17.67      2.73 o 
   6  -3   2       14.98       15.07      2.66 o 
   7  -3   2       25.78       23.77      3.54 o 
   8  -3   2        7.35        6.73      2.52 o 
   9  -3   2        5.14        5.26      2.80 o 
 -10  -2   2        0.76        0.74      1.37 o 
  -9  -2   2        6.98        7.82      2.38 o 
  -8  -2   2       14.41       12.58      2.45 o 
  -7  -2   2       21.56       17.77      2.87 o 
  -6  -2   2       23.65       24.61      2.94 o 
  -5  -2   2       21.75       23.49      2.38 o 
  -4  -2   2      148.50      168.29      5.61 o 
  -3  -2   2       45.39       55.03      3.01 o 
  -2  -2   2        4.70        8.87      1.40 o 
  -1  -2   2       85.87      104.71      3.65 o 
   0  -2   2        9.06        9.43      1.21 o 
   1  -2   2      166.57      190.31      5.05 o 
   2  -2   2      433.29      446.16      7.96 o 
   3  -2   2      267.96      298.10      6.94 o 
   4  -2   2      251.33      237.28      6.80 o 
   5  -2   2       21.49       25.17      2.49 o 
   6  -2   2       24.78       28.95      2.77 o 
   7  -2   2       45.37       46.73      4.21 o 
   8  -2   2       12.61       17.81      2.77 o 
   9  -2   2        9.85       11.64      3.01 o 
  10  -2   2        7.36        5.64      2.84 o 
 -10  -1   2        3.29        3.08      2.45 o 
  -9  -1   2       10.30        9.29      2.21 o 
  -8  -1   2       25.78       27.45      3.33 o 
  -7  -1   2       22.74       24.64      2.84 o 
  -6  -1   2       26.25       31.62      2.80 o 
  -5  -1   2       89.97      101.20      4.42 o 
  -4  -1   2      277.07      293.44      6.41 o 
  -3  -1   2      990.51     1051.86     10.73 o 
  -2  -1   2      611.50      696.34      7.82 o 
  -1  -1   2      483.66      505.55      6.06 o 
   0  -1   2     1425.94     1426.86      6.88 o 
   1  -1   2      752.00      783.84      7.57 o 
   2  -1   2      540.12      578.28      7.19 o 
   3  -1   2       98.60       96.68      3.44 o 
   4  -1   2      641.83      716.04     10.17 o 
   5  -1   2       54.44       54.26      3.22 o 
   6  -1   2       54.68       62.61      3.89 o 
   7  -1   2        7.82       10.03      2.24 o 
   8  -1   2       26.32       27.27      3.26 o 
   9  -1   2        2.78        2.77      2.31 o 
  10  -1   2       10.34       14.37      3.08 o 
 -11   0   2        0.68        1.93      2.28 o 
 -10   0   2        0.07       -0.35      2.14 o 
  -9   0   2        9.86        7.85      2.70 o 
  -8   0   2      132.25      128.23      6.13 o 
  -7   0   2       69.33       60.15      4.45 o 
  -6   0   2      323.44      324.07      8.27 o 
  -5   0   2      138.96      126.16      4.63 o 
  -4   0   2        7.58        6.06      0.98 o 
  -3   0   2        3.26        4.38      0.81 o 
  -2   0   2     1045.27      998.44      8.10 o 
  -1   0   2      537.31      554.31      5.05 o 
   0   0   2       18.05       19.85      0.69 o 
   1   0   2       62.76       51.18      1.65 o 
   2   0   2     1924.82     1639.89     10.66 o 
   3   0   2       37.97       36.70      2.03 o 
   4   0   2        6.52        4.73      1.16 o 
   5   0   2      195.32      197.42      5.85 o 
   6   0   2        9.84        9.89      1.79 o 
   7   0   2      110.57      106.88      5.68 o 
   8   0   2       96.58      103.93      5.89 o 
   9   0   2        0.18        1.47      1.61 o 
  10   0   2       36.91       41.75      4.70 o 
 -10   1   2        3.28        3.44      2.00 o 
  -9   1   2       10.17       12.30      2.17 o 
  -8   1   2       25.89       25.69      3.08 o 
  -7   1   2       22.59       21.38      2.98 o 
  -6   1   2       25.44       28.32      2.49 o 
  -5   1   2       86.19       83.74      4.21 o 
  -4   1   2      278.29      281.59      6.52 o 
  -3   1   2      991.74      934.25     10.38 o 
  -2   1   2      606.62      635.84      7.54 o 
  -1   1   2      477.31      473.54      5.92 o 
   0   1   2     1437.24     1362.37     33.98 o 
   1   1   2      762.58      764.21      7.61 o 
   2   1   2      550.83      540.18      7.08 o 
   3   1   2      103.61       97.03      3.51 o 
   4   1   2      644.46      632.16      9.82 o 
   5   1   2       53.80       51.84      3.30 o 
   6   1   2       51.91       43.61      3.58 o 
   7   1   2        7.93        5.71      1.86 o 
   8   1   2       25.65       22.57      3.33 o 
   9   1   2        2.58        5.50      2.14 o 
  10   1   2       10.49       14.76      3.33 o 
 -10   2   2        0.81        0.39      1.61 o 
  -9   2   2        6.88        7.19      2.73 o 
  -8   2   2       14.25        8.62      2.45 o 
  -7   2   2       22.47       25.13      2.87 o 
  -6   2   2       23.37       23.66      2.73 o 
  -5   2   2       21.74       17.91      2.21 o 
  -4   2   2      146.32      140.64      5.36 o 
  -3   2   2       41.52       40.87      2.80 o 
  -2   2   2        3.80        5.05      1.33 o 
  -1   2   2       85.14       97.27      3.68 o 
   0   2   2        7.66        7.42      0.89 o 
   1   2   2      158.80      170.47      4.84 o 
   2   2   2      436.29      411.50      7.99 o 
   3   2   2      266.89      256.03      6.66 o 
   4   2   2      259.32      231.57      6.94 o 
   5   2   2       21.97       20.23      2.35 o 
   6   2   2       25.24       27.76      3.12 o 
   7   2   2       44.99       39.79      3.65 o 
   8   2   2       12.76       14.97      3.01 o 
   9   2   2        9.75        9.67      2.80 o 
  10   2   2        7.34        9.46      2.31 o 
  -9   3   2        8.19        7.05      2.42 o 
  -8   3   2        9.04        6.98      2.52 o 
  -7   3   2       11.89       12.51      2.52 o 
  -6   3   2       15.56       16.55      2.73 o 
  -5   3   2       59.29       54.68      4.21 o 
  -4   3   2      195.69      182.70      6.94 o 
  -3   3   2       70.32       78.10      4.28 o 
  -2   3   2      194.78      192.34      6.59 o 
  -1   3   2      297.19      267.14      7.64 o 
   0   3   2        9.96       10.13      1.31 o 
   1   3   2        7.34       10.38      1.89 o 
   2   3   2       62.00       66.99      3.75 o 
   3   3   2       13.87       10.10      2.07 o 
   4   3   2       60.17       56.19      4.10 o 
   5   3   2       14.82       12.16      2.77 o 
   6   3   2       15.52       14.37      2.38 o 
   7   3   2       26.12       24.82      3.75 o 
   8   3   2        7.40        7.12      2.10 o 
   9   3   2        5.00        2.63      2.94 o 
  -7   4   2       13.74       21.24      3.82 o 
  -6   4   2        1.44        0.00      2.42 o 
  -5   4   2       26.85       26.15      3.44 o 
  -4   4   2      143.90      141.20      7.26 o 
  -3   4   2       32.62       29.02      3.51 o 
  -2   4   2       17.69       21.63      2.80 o 
  -1   4   2       43.76       42.24      3.96 o 
   0   4   2       55.60       51.54      3.93 o 
   1   4   2        1.50        0.98      1.68 o 
   2   4   2        3.02        1.54      1.40 o 
   3   4   2       23.46       18.51      3.12 o 
   4   4   2        4.55        7.15      2.14 o 
   5   4   2       19.55       20.02      3.26 o 
   6   4   2       35.53       26.71      3.51 o 
   7   4   2       12.23        9.11      3.12 o 
  -5   5   2        2.81        1.54      2.59 o 
  -4   5   2        1.58        1.82      2.14 o 
  -3   5   2        4.16        5.22      2.31 o 
  -2   5   2       33.83       30.22      4.21 o 
  -1   5   2       13.93       11.50      2.66 o 
   0   5   2       92.02       93.03      4.52 o 
   1   5   2       39.74       40.49      3.93 o 
   2   5   2        8.49        5.40      2.70 o 
   3   5   2       17.59       23.03      3.30 o 
   4   5   2        2.09        5.12      2.07 o 
   5   5   2        1.89        6.20      2.45 o 
  -5  -5   3        0.92        3.08      1.96 o 
  -4  -5   3       14.02       14.65      3.19 o 
  -3  -5   3       18.45       17.18      3.47 o 
  -2  -5   3       42.28       46.24      4.52 o 
  -1  -5   3        9.46        7.68      3.15 o 
   0  -5   3        0.20        3.59      2.00 o 
   1  -5   3       30.89       33.51      3.82 o 
   2  -5   3       18.62       19.52      3.40 o 
   3  -5   3        0.01        1.05      1.37 o 
   4  -5   3        6.24        4.45      2.73 o 
  -7  -4   3        5.93        5.78      2.87 o 
  -6  -4   3       24.97       19.91      3.47 o 
  -5  -4   3       12.43       12.58      3.08 o 
  -4  -4   3       31.64       29.23      4.03 o 
  -3  -4   3        7.70        6.77      2.31 o 
  -2  -4   3       23.49       21.77      3.19 o 
  -1  -4   3       28.44       28.78      3.15 o 
   0  -4   3        2.60        1.77      1.38 o 
   1  -4   3      163.57      168.54      7.15 o 
   2  -4   3       88.54       86.06      5.82 o 
   3  -4   3      109.62      123.53      6.20 o 
   4  -4   3       90.69      102.43      5.85 o 
   5  -4   3        9.26       14.69      2.73 o 
   6  -4   3       21.03       25.06      3.75 o 
   7  -4   3        9.24       12.20      2.80 o 
  -9  -3   3        1.34        2.24      2.24 o 
  -8  -3   3        4.66        7.36      1.96 o 
  -7  -3   3       10.76       12.58      2.73 o 
  -6  -3   3       56.10       53.11      4.28 o 
  -5  -3   3       24.27       23.10      3.08 o 
  -4  -3   3       65.30       66.22      4.14 o 
  -3  -3   3       58.42       76.73      4.31 o 
  -2  -3   3      269.31      305.07      8.13 o 
  -1  -3   3      174.61      209.17      6.63 o 
   0  -3   3      106.86      111.63      3.46 o 
   1  -3   3      210.84      230.51      6.98 o 
   2  -3   3       75.82       78.84      4.49 o 
   3  -3   3        3.76        5.61      1.40 o 
   4  -3   3      130.22      136.67      6.10 o 
   5  -3   3       28.54       31.16      3.40 o 
   6  -3   3       55.92       71.30      4.84 o 
   7  -3   3        1.29       -0.32      1.65 o 
   8  -3   3       19.22       23.00      3.37 o 
   9  -3   3        5.05       11.11      2.45 o 
 -10  -2   3        2.42       -1.12      2.66 o 
  -9  -2   3        0.78        1.96      1.96 o 
  -8  -2   3        6.47        8.13      1.82 o 
  -7  -2   3       75.87       74.87      4.80 o 
  -6  -2   3        0.40       -0.88      1.47 o 
  -5  -2   3       59.45       68.42      4.14 o 
  -4  -2   3       16.88       14.34      2.00 o 
  -3  -2   3      458.01      506.56      9.11 o 
  -2  -2   3      119.55      139.09      4.52 o 
  -1  -2   3      531.50      598.26      8.94 o 
   0  -2   3      171.99      190.11      3.57 o 
   1  -2   3       73.31       72.46      3.30 o 
   2  -2   3     1015.39     1072.89     12.65 o 
   3  -2   3      132.90      139.13      5.01 o 
   4  -2   3        5.55        7.75      1.40 o 
   5  -2   3       42.02       29.76      3.40 o 
   6  -2   3       53.25       54.05      4.03 o 
   7  -2   3        3.06        2.87      1.93 o 
   8  -2   3       31.09       29.02      3.75 o 
   9  -2   3        2.03        3.72      2.31 o 
  10  -2   3       10.12       18.02      3.37 o 
 -10  -1   3       25.66       27.10      3.40 o 
  -9  -1   3       19.78       17.00      3.58 o 
  -8  -1   3       22.60       22.89      2.84 o 
  -7  -1   3        4.99        6.34      1.89 o 
  -6  -1   3      193.51      199.95      6.63 o 
  -5  -1   3      238.45      241.03      6.63 o 
  -4  -1   3       59.78       63.13      3.15 o 
  -3  -1   3       81.59       92.47      3.37 o 
  -2  -1   3     1141.15     1283.88     11.25 o 
  -1  -1   3      222.04      226.34      4.42 o 
   0  -1   3      693.27      690.60      5.28 o 
   1  -1   3     2058.31     2065.58     13.36 o 
   2  -1   3      111.50      125.21      3.61 o 
   3  -1   3      113.64      118.45      3.89 o 
   4  -1   3      186.70      188.41      5.54 o 
   5  -1   3      398.81      421.49      9.18 o 
   6  -1   3       23.01       30.57      2.66 o 
   7  -1   3      119.37      120.09      6.03 o 
   8  -1   3        8.18        8.45      2.14 o 
   9  -1   3        7.31       11.92      2.45 o 
  10  -1   3       12.58       11.81      2.84 o 
 -11   0   3       11.15       12.76      3.37 o 
 -10   0   3        0.01        3.40      1.79 o 
  -9   0   3        5.94        5.01      2.38 o 
  -8   0   3      139.23      141.72      6.66 o 
  -7   0   3       27.56       20.23      2.73 o 
  -6   0   3        0.16        0.74      0.98 o 
  -5   0   3      176.49      168.12      5.36 o 
  -4   0   3       69.77       67.09      3.12 o 
  -3   0   3      438.40      461.66      6.94 o 
  -2   0   3      793.25      719.69      7.57 o 
  -1   0   3      382.16      388.96      4.94 o 
   0   0   3      573.92      523.51      4.84 o 
   1   0   3      901.34      916.59      7.75 o 
   2   0   3     3755.54     2878.06     64.60 o 
   3   0   3      136.37      124.06      3.79 o 
   4   0   3      548.13      528.37      8.80 o 
   5   0   3       20.20       22.33      2.10 o 
   6   0   3      204.07      195.18      6.70 o 
   7   0   3      108.32      110.38      5.71 o 
   8   0   3      135.60      153.61      7.29 o 
   9   0   3        1.48        0.60      2.17 o 
  10   0   3        3.75        0.35      2.59 o 
 -10   1   3       25.92       38.66      3.86 o 
  -9   1   3       20.25       16.44      3.26 o 
  -8   1   3       22.43       22.71      3.33 o 
  -7   1   3        4.57        4.10      1.93 o 
  -6   1   3      195.25      184.35      6.77 o 
  -5   1   3      236.42      228.97      6.66 o 
  -4   1   3       60.26       65.02      3.26 o 
  -3   1   3       88.22       91.63      3.47 o 
  -2   1   3     1138.83     1129.01     10.69 o 
  -1   1   3      221.82      208.57      4.38 o 
   0   1   3      690.67      631.73      5.13 o 
   1   1   3     2051.98     1979.45     13.18 o 
   2   1   3      114.68      110.49      3.47 o 
   3   1   3      110.23      116.55      3.96 o 
   4   1   3      186.04      161.25      5.40 o 
   5   1   3      403.62      376.86      8.87 o 
   6   1   3       22.57       19.14      2.70 o 
   7   1   3      121.69      125.14      6.06 o 
   8   1   3        8.67        9.82      2.59 o 
   9   1   3        7.23        5.33      2.52 o 
  10   1   3       12.67       13.64      3.33 o 
 -10   2   3        2.46        4.14      2.56 o 
  -9   2   3        0.78        0.32      1.65 o 
  -8   2   3        6.71        7.57      1.93 o 
  -7   2   3       75.60       70.70      4.70 o 
  -6   2   3        0.39       -0.46      1.44 o 
  -5   2   3       59.95       62.36      3.82 o 
  -4   2   3       17.39       11.85      2.03 o 
  -3   2   3      459.29      447.04      8.90 o 
  -2   2   3      120.29      121.95      4.52 o 
  -1   2   3      539.96      529.31      8.80 o 
   0   2   3      177.31      172.47      8.90 o 
   1   2   3       71.81       61.03      3.12 o 
   2   2   3     1020.15      984.87     12.34 o 
   3   2   3      132.71      130.65      4.94 o 
   4   2   3        5.54        2.31      1.51 o 
   5   2   3       41.45       38.21      3.08 o 
   6   2   3       55.32       55.95      4.31 o 
   7   2   3        3.00        1.05      1.79 o 
   8   2   3       31.45       25.83      3.47 o 
   9   2   3        2.03        1.02      2.28 o 
  10   2   3       10.25        8.10      3.33 o 
  -9   3   3        1.43        0.39      2.28 o 
  -8   3   3        4.61        1.68      2.17 o 
  -7   3   3       10.82       14.79      2.98 o 
  -6   3   3       57.25       51.28      4.38 o 
  -5   3   3       24.00       26.71      2.94 o 
  -4   3   3       66.47       53.70      4.14 o 
  -3   3   3       55.97       63.38      4.17 o 
  -2   3   3      274.18      257.72      7.68 o 
  -1   3   3      174.39      171.13      6.31 o 
   0   3   3      107.18      111.13      3.43 o 
   1   3   3      213.41      215.16      6.94 o 
   2   3   3       77.24       76.87      4.38 o 
   3   3   3        3.50        3.12      1.72 o 
   4   3   3      132.64      128.89      5.96 o 
   5   3   3       29.16       28.57      3.37 o 
   6   3   3       56.04       49.74      4.66 o 
   7   3   3        1.25        1.54      2.00 o 
   8   3   3       19.57       20.02      3.54 o 
   9   3   3        5.05        8.48      3.08 o 
  -7   4   3        6.09        8.73      2.84 o 
  -6   4   3       24.88       15.39      3.65 o 
  -5   4   3       12.89       12.69      3.12 o 
  -4   4   3       31.56       34.56      3.79 o 
  -3   4   3        7.72        5.43      2.14 o 
  -2   4   3       23.99       21.84      3.44 o 
  -1   4   3       27.68       19.98      3.30 o 
   0   4   3        2.65        4.85      1.38 o 
   1   4   3      163.10      153.36      6.98 o 
   2   4   3       88.76       87.53      5.40 o 
   3   4   3      110.38      111.05      6.20 o 
   4   4   3       91.06       84.51      5.82 o 
   5   4   3        9.26        6.59      2.38 o 
   6   4   3       21.47       22.50      3.54 o 
   7   4   3        9.41       10.41      2.98 o 
  -5   5   3        0.93        1.54      1.82 o 
  -4   5   3       13.90       12.51      3.47 o 
  -3   5   3       18.73       18.30      3.65 o 
  -2   5   3       42.17       43.29      4.35 o 
  -1   5   3        9.41        5.68      3.15 o 
   0   5   3        0.21        0.68      2.49 o 
   1   5   3       31.04       26.47      4.28 o 
   2   5   3       18.47       19.21      3.51 o 
   3   5   3        0.01       -1.05      1.86 o 
   4   5   3        6.16        6.31      3.01 o 
  -4  -5   4        1.64        3.37      1.93 o 
  -3  -5   4       14.63       17.91      3.19 o 
  -2  -5   4        0.78        0.70      2.45 o 
  -1  -5   4        4.94        3.75      2.49 o 
   0  -5   4       26.39       28.64      2.70 o 
   1  -5   4        9.10        9.60      2.63 o 
   2  -5   4       10.36        6.66      2.73 o 
   3  -5   4       22.52       18.51      3.82 o 
   4  -5   4        3.98        4.56      2.45 o 
  -7  -4   4        1.66        1.12      1.93 o 
  -6  -4   4       15.05       16.26      2.63 o 
  -5  -4   4       13.09       11.64      2.56 o 
  -4  -4   4       49.58       55.24      4.94 o 
  -3  -4   4       16.15       14.48      2.70 o 
  -2  -4   4       70.60       84.09      5.26 o 
  -1  -4   4       15.70       16.41      2.66 o 
   0  -4   4       35.23       35.23      2.43 o 
   1  -4   4       18.06       19.42      2.84 o 
   2  -4   4       28.69       32.99      3.47 o 
   3  -4   4        3.40        4.52      2.24 o 
   4  -4   4      157.37      153.85      7.85 o 
   5  -4   4       22.72       23.49      3.61 o 
   6  -4   4        4.43        0.35      2.84 o 
   7  -4   4        1.41       -2.28      2.77 o 
  -9  -3   4        1.29        2.28      1.86 o 
  -8  -3   4       10.77       11.60      2.84 o 
  -7  -3   4       27.05       24.54      3.54 o 
  -6  -3   4       13.43       10.80      2.49 o 
  -5  -3   4       11.93       15.81      2.42 o 
  -4  -3   4       37.92       46.10      3.58 o 
  -3  -3   4       83.42       88.16      4.87 o 
  -2  -3   4        2.83        1.79      1.72 o 
  -1  -3   4      249.60      288.91      7.85 o 
   0  -3   4       63.02       60.76      3.68 o 
   1  -3   4      119.36      125.49      5.50 o 
   2  -3   4       22.64       22.22      2.31 o 
   3  -3   4       63.59       64.99      4.35 o 
   4  -3   4       67.48       64.81      4.59 o 
   5  -3   4       67.06       64.88      4.66 o 
   6  -3   4        1.19        4.56      1.65 o 
   7  -3   4        6.19        9.50      2.45 o 
   8  -3   4        9.10       10.24      2.84 o 
 -10  -2   4        2.62        0.77      2.35 o 
  -9  -2   4       16.77       19.17      3.44 o 
  -8  -2   4       26.67       28.22      3.33 o 
  -7  -2   4       91.78       92.16      5.75 o 
  -6  -2   4        2.49        4.84      1.19 o 
  -5  -2   4        8.84        7.92      1.54 o 
  -4  -2   4       58.76       61.80      3.65 o 
  -3  -2   4      178.86      185.96      5.64 o 
  -2  -2   4      476.34      547.61      9.32 o 
  -1  -2   4      118.74      131.35      4.52 o 
   0  -2   4      225.41      256.20      8.69 o 
   1  -2   4      184.25      194.41      5.61 o 
   2  -2   4       17.57       21.66      2.03 o 
   3  -2   4        3.54        3.51      1.19 o 
   4  -2   4       53.93       53.53      3.44 o 
   5  -2   4      154.76      147.44      6.27 o 
   6  -2   4       19.78       18.23      2.84 o 
   7  -2   4      197.02      214.60      8.45 o 
   8  -2   4        5.15       10.52      2.35 o 
   9  -2   4       11.52       14.30      3.05 o 
 -10  -1   4        4.75        5.99      2.56 o 
  -9  -1   4        0.40        3.08      1.47 o 
  -8  -1   4       73.18       72.42      5.15 o 
  -7  -1   4       43.51       41.43      3.75 o 
  -6  -1   4       18.66       20.96      2.49 o 
  -5  -1   4      497.89      533.62     10.17 o 
  -4  -1   4       74.83       75.65      3.68 o 
  -3  -1   4       27.52       32.42      2.14 o 
  -2  -1   4       90.81       83.53      3.12 o 
  -1  -1   4      364.86      366.17      6.17 o 
   0  -1   4      264.29      281.94     12.30 o 
   1  -1   4        4.16        3.79      0.88 o 
   2  -1   4       89.91       90.61      3.33 o 
   3  -1   4      477.36      476.31      8.34 o 
   4  -1   4      121.25      136.29      5.05 o 
   5  -1   4      300.93      324.18      8.38 o 
   6  -1   4      159.94      159.92      6.41 o 
   7  -1   4       67.42       64.88      4.87 o 
   8  -1   4       86.97       95.91      5.82 o 
   9  -1   4       23.75       28.43      4.07 o 
  10  -1   4        1.24        1.47      2.14 o 
 -10   0   4        6.39        5.19      2.17 o 
  -9   0   4        0.24       -0.32      2.07 o 
  -8   0   4        0.29        0.53      1.72 o 
  -7   0   4       53.75       53.53      4.10 o 
  -6   0   4       11.84       14.58      2.07 o 
  -5   0   4      167.15      161.81      5.54 o 
  -4   0   4      428.75      413.60      7.96 o 
  -3   0   4      670.13      675.42      8.97 o 
  -2   0   4      789.86      787.17      8.73 o 
  -1   0   4       44.77       38.35      1.89 o 
   0   0   4      130.95      112.03      2.16 o 
   1   0   4     1715.29     1619.20     11.81 o 
   2   0   4        0.04        1.09      0.60 o 
   3   0   4      291.19      293.68      6.31 o 
   4   0   4     1224.51     1229.69     13.71 o 
   5   0   4       70.92       70.95      3.96 o 
   6   0   4       26.16       22.19      2.77 o 
   7   0   4       14.90       17.46      2.80 o 
   8   0   4        8.96       14.76      2.91 o 
   9   0   4        7.63        6.59      2.38 o 
  10   0   4        2.52       -0.35      3.40 o 
 -10   1   4        4.67        6.73      2.49 o 
  -9   1   4        0.39        1.86      1.86 o 
  -8   1   4       71.56       76.66      5.12 o 
  -7   1   4       45.45       33.83      3.89 o 
  -6   1   4       18.98       21.24      2.45 o 
  -5   1   4      497.98      487.11      9.99 o 
  -4   1   4       77.00       80.34      3.72 o 
  -3   1   4       25.57       30.18      2.07 o 
  -2   1   4       89.78       74.98      3.01 o 
  -1   1   4      370.81      330.80      5.99 o 
   0   1   4      260.24      274.58      5.57 o 
   1   1   4        3.98        2.21      0.95 o 
   2   1   4       86.98       86.13      3.26 o 
   3   1   4      488.18      465.55      8.38 o 
   4   1   4      119.10      125.39      4.91 o 
   5   1   4      301.54      321.41      8.31 o 
   6   1   4      156.51      180.67      6.91 o 
   7   1   4       66.82       71.44      4.66 o 
   8   1   4       86.36       83.67      5.82 o 
   9   1   4       24.06       29.45      3.47 o 
  10   1   4        1.17        1.86      1.51 o 
 -10   2   4        2.55        5.71      2.56 o 
  -9   2   4       16.89       15.88      3.58 o 
  -8   2   4       27.10       25.97      3.89 o 
  -7   2   4       92.66       86.09      5.61 o 
  -6   2   4        2.16        4.63      1.05 o 
  -5   2   4        8.79        4.91      1.93 o 
  -4   2   4       59.16       61.94      3.72 o 
  -3   2   4      180.96      177.55      5.82 o 
  -2   2   4      463.61      467.65      9.04 o 
  -1   2   4      117.99      118.03      4.38 o 
   0   2   4      219.02      237.32     13.29 o 
   1   2   4      189.02      206.78      5.71 o 
   2   2   4       18.53       19.14      2.03 o 
   3   2   4        3.65        5.15      1.44 o 
   4   2   4       51.17       42.31      3.19 o 
   5   2   4      156.03      160.79      6.31 o 
   6   2   4       20.18       18.79      2.56 o 
   7   2   4      196.58      190.17      8.06 o 
   8   2   4        5.10        5.26      2.38 o 
   9   2   4       11.33       11.57      3.15 o 
  -9   3   4        1.27        0.39      2.31 o 
  -8   3   4       10.94        6.87      2.94 o 
  -7   3   4       27.12       17.60      3.68 o 
  -6   3   4       13.35        8.90      2.59 o 
  -5   3   4       12.05       12.37      2.31 o 
  -4   3   4       36.08       42.91      3.54 o 
  -3   3   4       82.74       71.93      4.52 o 
  -2   3   4        2.59        4.42      1.37 o 
  -1   3   4      249.39      243.38      7.68 o 
   0   3   4       62.47       59.70      4.08 o 
   1   3   4      119.02      106.56      5.22 o 
   2   3   4       21.21       20.82      2.38 o 
   3   3   4       61.77       57.56      4.35 o 
   4   3   4       68.20       61.80      4.38 o 
   5   3   4       66.13       53.53      4.66 o 
   6   3   4        1.32       -1.16      2.03 o 
   7   3   4        6.38        4.45      2.52 o 
   8   3   4        9.13       13.46      2.80 o 
  -7   4   4        1.71       -0.39      2.21 o 
  -6   4   4       14.65       12.30      2.52 o 
  -5   4   4       13.00       13.92      2.49 o 
  -4   4   4       49.46       54.68      4.91 o 
  -3   4   4       16.52       19.56      3.12 o 
  -2   4   4       70.49       64.29      4.73 o 
  -1   4   4       15.54       13.85      2.91 o 
   0   4   4       36.17       37.21      2.44 o 
   1   4   4       17.71       18.65      3.08 o 
   2   4   4       28.59       26.78      3.54 o 
   3   4   4        3.58        1.12      2.38 o 
   4   4   4      156.64      147.30      7.64 o 
   5   4   4       22.47       13.92      3.89 o 
   6   4   4        4.49        5.26      2.35 o 
   7   4   4        1.32        4.21      2.03 o 
  -4   5   4        1.68        0.39      2.63 o 
  -3   5   4       14.50       11.15      3.08 o 
  -2   5   4        0.79        0.35      1.93 o 
  -1   5   4        4.95        6.48      2.07 o 
   0   5   4       26.20       26.29      3.03 o 
   1   5   4        9.20       12.02      2.87 o 
   2   5   4       10.20        5.26      3.05 o 
   3   5   4       22.81       13.81      4.10 o 
   4   5   4        3.91        5.71      2.87 o 
  -4  -5   5       10.49        1.93      2.94 o 
  -3  -5   5       10.13       12.13      2.91 o 
  -2  -5   5        3.88        3.58      2.24 o 
  -1  -5   5       12.20       15.46      3.01 o 
   0  -5   5        9.61       12.64      4.21 o 
   1  -5   5       13.97       15.56      3.15 o 
   2  -5   5       15.29       14.09      3.01 o 
   3  -5   5        4.52        5.61      2.94 o 
  -7  -4   5        0.84       -0.77      2.73 o 
  -6  -4   5        1.13        0.35      1.93 o 
  -5  -4   5       16.52       24.92      3.44 o 
  -4  -4   5       57.86       49.18      4.98 o 
  -3  -4   5      100.66      103.69      5.99 o 
  -2  -4   5       51.58       56.58      4.94 o 
  -1  -4   5       41.42       52.34      4.07 o 
   0  -4   5       15.63       15.81      2.03 o 
   1  -4   5       19.10       15.04      3.01 o 
   2  -4   5        0.74        0.56      1.58 o 
   3  -4   5       33.33       31.44      3.44 o 
   4  -4   5        6.84        4.35      2.77 o 
   5  -4   5        0.37        0.00      2.00 o 
   6  -4   5        4.89        5.40      2.56 o 
  -9  -3   5       17.82       17.46      3.86 o 
  -8  -3   5        5.69       10.17      2.56 o 
  -7  -3   5        8.68        6.94      2.87 o 
  -6  -3   5       86.04       85.57      5.89 o 
  -5  -3   5        7.06        6.52      2.14 o 
  -4  -3   5       19.63       20.86      3.12 o 
  -3  -3   5       16.72       17.63      2.63 o 
  -2  -3   5       12.68       13.95      2.38 o 
  -1  -3   5       39.97       42.17      3.37 o 
   0  -3   5       45.66       47.21      2.49 o 
   1  -3   5      146.75      137.69      5.82 o 
   2  -3   5       24.10       27.62      3.01 o 
   3  -3   5       41.92       47.22      3.58 o 
   4  -3   5       31.03       36.39      3.40 o 
   5  -3   5       92.96       92.16      5.71 o 
   6  -3   5       10.73        8.62      2.59 o 
   7  -3   5       12.32       11.85      2.80 o 
   8  -3   5        1.95        1.09      2.45 o 
 -10  -2   5        0.35        0.77      2.73 o 
  -9  -2   5        0.82        1.72      1.44 o 
  -8  -2   5        0.01        3.05      1.61 o 
  -7  -2   5       84.72       79.75      5.36 o 
  -6  -2   5       16.29       18.02      2.59 o 
  -5  -2   5       59.64       73.26      4.45 o 
  -4  -2   5       41.66       45.04      3.33 o 
  -3  -2   5       17.75       22.08      2.21 o 
  -2  -2   5      221.26      235.63      6.41 o 
  -1  -2   5       13.77       13.04      1.72 o 
   0  -2   5      186.58      197.82     10.69 o 
   1  -2   5       74.54       69.41      3.75 o 
   2  -2   5       97.86       98.64      4.52 o 
   3  -2   5       38.00       40.35      3.01 o 
   4  -2   5       28.32       29.09      2.77 o 
   5  -2   5        7.15        8.94      1.96 o 
   6  -2   5       18.02       17.88      2.38 o 
   7  -2   5        3.12       -1.44      2.10 o 
   8  -2   5        7.57        6.41      2.28 o 
   9  -2   5        8.91       11.53      2.56 o 
 -10  -1   5        7.27       14.83      2.77 o 
  -9  -1   5       20.13       17.84      3.26 o 
  -8  -1   5       11.60        8.66      2.38 o 
  -7  -1   5       28.62       24.36      3.01 o 
  -6  -1   5      183.48      177.55      6.87 o 
  -5  -1   5        1.76        1.30      1.19 o 
  -4  -1   5        2.21        3.19      1.12 o 
  -3  -1   5      180.40      171.87      5.12 o 
  -2  -1   5      513.68      553.18      8.52 o 
  -1  -1   5      299.15      300.90      6.03 o 
   0  -1   5      189.26      204.75      3.49 o 
   1  -1   5      535.79      556.44      8.38 o 
   2  -1   5      121.96      116.24      4.14 o 
   3  -1   5      145.39      147.40      5.08 o 
   4  -1   5       97.57       99.69      4.45 o 
   5  -1   5       73.40       81.71      4.73 o 
   6  -1   5       28.07       32.46      3.19 o 
   7  -1   5        3.50        3.86      1.82 o 
   8  -1   5       21.42       20.30      2.94 o 
   9  -1   5        2.54        7.05      2.38 o 
  10  -1   5        1.04        3.05      2.14 o 
 -10   0   5       73.62       71.79      6.10 o 
  -9   0   5        3.61       -0.32      2.94 o 
  -8   0   5      184.83      195.88      8.10 o 
  -7   0   5        2.08        2.35      1.23 o 
  -6   0   5       34.87       33.58      3.19 o 
  -5   0   5      122.36      120.97      4.98 o 
  -4   0   5       50.29       50.55      2.91 o 
  -3   0   5        0.09       -0.95      0.95 o 
  -2   0   5     1585.56     1607.53     13.57 o 
  -1   0   5       75.57       81.57      2.91 o 
   0   0   5     1547.37     1439.72     21.05 o 
   1   0   5      187.70      186.21      4.59 o 
   2   0   5       16.39       21.49      1.79 o 
   3   0   5        0.31       -0.28      0.84 o 
   4   0   5      765.03      753.66     11.71 o 
   5   0   5        5.01        2.03      1.68 o 
   6   0   5       68.35       66.01      4.42 o 
   7   0   5        4.16        1.72      2.14 o 
   8   0   5        1.22       -1.93      1.93 o 
   9   0   5        0.08        1.30      2.07 o 
  10   0   5       43.31       51.25      5.54 o 
 -10   1   5        7.44        9.08      2.98 o 
  -9   1   5       20.52       21.73      3.72 o 
  -8   1   5       11.32        8.13      2.24 o 
  -7   1   5       29.11       23.98      2.77 o 
  -6   1   5      181.51      171.52      6.77 o 
  -5   1   5        1.75        0.35      1.12 o 
  -4   1   5        2.20        2.24      0.91 o 
  -3   1   5      180.84      167.84      5.26 o 
  -2   1   5      508.55      472.67      8.24 o 
  -1   1   5      297.51      284.43      6.13 o 
   0   1   5      188.83      179.31      9.31 o 
   1   1   5      519.01      513.33      8.20 o 
   2   1   5      120.60      125.77      4.28 o 
   3   1   5      145.92      146.98      5.05 o 
   4   1   5       95.06       90.16      4.28 o 
   5   1   5       76.59       78.80      4.31 o 
   6   1   5       28.12       27.13      3.08 o 
   7   1   5        3.65        2.31      1.61 o 
   8   1   5       21.52       20.05      3.19 o 
   9   1   5        2.60        4.03      1.65 o 
  10   1   5        1.01       -2.07      2.07 o 
  -9   2   5        0.81       -1.05      2.17 o 
  -8   2   5        0.00        0.60      2.03 o 
  -7   2   5       83.80       75.54      5.36 o 
  -6   2   5       16.50       11.11      2.49 o 
  -5   2   5       59.48       59.28      4.24 o 
  -4   2   5       43.48       42.98      3.40 o 
  -3   2   5       19.25       14.76      2.10 o 
  -2   2   5      220.47      213.86      6.34 o 
  -1   2   5       13.25       11.85      1.51 o 
   0   2   5      182.86      175.43      5.70 o 
   1   2   5       73.80       73.40      3.58 o 
   2   2   5       96.06      103.55      4.52 o 
   3   2   5       35.86       38.84      2.98 o 
   4   2   5       27.44       19.00      2.63 o 
   5   2   5        7.57        4.28      1.93 o 
   6   2   5       17.18       16.97      3.05 o 
   7   2   5        3.23        2.56      2.28 o 
   8   2   5        7.65        9.64      2.63 o 
   9   2   5        8.76       10.13      2.63 o 
  -8   3   5        5.83       -0.35      2.42 o 
  -7   3   5        8.57       15.28      2.91 o 
  -6   3   5       87.23       88.72      5.57 o 
  -5   3   5        7.05       10.24      2.28 o 
  -4   3   5       19.73       21.45      2.77 o 
  -3   3   5       16.44       15.25      2.35 o 
  -2   3   5       13.25       10.41      2.17 o 
  -1   3   5       38.95       32.46      3.30 o 
   0   3   5       45.46       50.96      2.60 o 
   1   3   5      144.47      148.84      6.10 o 
   2   3   5       22.88       23.35      2.70 o 
   3   3   5       42.76       36.32      3.65 o 
   4   3   5       32.41       34.77      3.61 o 
   5   3   5       91.37       90.96      5.47 o 
   6   3   5       11.02        8.38      2.49 o 
   7   3   5       12.08        9.25      2.63 o 
   8   3   5        2.05        2.94      2.07 o 
  -7   4   5        0.84        2.28      2.45 o 
  -6   4   5        1.15        1.05      2.00 o 
  -5   4   5       16.73       20.19      3.51 o 
  -4   4   5       58.11       56.47      4.59 o 
  -3   4   5       99.94       85.39      5.85 o 
  -2   4   5       51.22       50.62      4.59 o 
  -1   4   5       40.37       37.79      3.79 o 
   0   4   5       15.79       14.72      2.02 o 
   1   4   5       18.80       23.24      2.84 o 
   2   4   5        0.63       -0.28      2.17 o 
   3   4   5       32.38       29.16      3.37 o 
   4   4   5        7.08        9.36      2.87 o 
   5   4   5        0.36        1.33      1.58 o 
   6   4   5        5.10        8.66      2.35 o 
  -4   5   5       10.48        8.45      3.47 o 
  -3   5   5        9.99        7.01      3.15 o 
  -2   5   5        4.02        5.36      2.56 o 
  -1   5   5       12.20       14.44      2.98 o 
   0   5   5        9.73       11.21      3.86 o 
   1   5   5       13.81       10.97      3.37 o 
   2   5   5       15.08       13.39      3.22 o 
   3   5   5        4.48        3.37      2.84 o 
  -3  -5   6       12.13       17.84      3.19 o 
  -2  -5   6        8.86        7.75      2.94 o 
  -1  -5   6        9.20        9.46      3.01 o 
   0  -5   6       46.16       51.92      4.14 o 
   1  -5   6       25.78       27.83      4.07 o 
   2  -5   6       18.02       17.60      3.75 o 
   3  -5   6        3.60        3.86      2.45 o 
  -7  -4   6        4.45        5.43      2.59 o 
  -6  -4   6       15.36       19.77      3.44 o 
  -5  -4   6        1.40        0.35      1.86 o 
  -4  -4   6       17.40       17.35      2.70 o 
  -3  -4   6       41.36       58.26      4.63 o 
  -2  -4   6        7.42        2.59      2.31 o 
  -1  -4   6       10.29        8.24      2.66 o 
   0  -4   6       24.72       26.02      2.44 o 
   1  -4   6        8.37        9.46      2.77 o 
   2  -4   6        7.72        7.96      2.45 o 
   3  -4   6       33.70       32.25      3.79 o 
   4  -4   6       33.39       35.37      4.45 o 
   5  -4   6       14.64       11.78      3.37 o 
   6  -4   6       14.03       11.57      3.30 o 
  -8  -3   6        1.09        1.09      2.24 o 
  -7  -3   6        0.38        1.96      2.14 o 
  -6  -3   6       16.22        9.85      3.05 o 
  -5  -3   6       11.89       12.55      2.49 o 
  -4  -3   6       55.83       64.32      4.49 o 
  -3  -3   6       82.61       90.68      5.01 o 
  -2  -3   6       61.08       68.60      4.42 o 
  -1  -3   6       26.45       28.64      2.91 o 
   0  -3   6       51.44       50.21      2.79 o 
   1  -3   6       18.09       20.37      2.77 o 
   2  -3   6       15.51       18.40      2.42 o 
   3  -3   6       85.43       82.48      5.19 o 
   4  -3   6      128.20      118.45      6.52 o 
   5  -3   6       16.48       12.79      2.73 o 
   6  -3   6        5.81        0.63      1.93 o 
   7  -3   6        1.00        2.73      0.98 o 
   8  -3   6        2.25        2.66      2.66 o 
  -9  -2   6       13.34       13.53      3.30 o 
  -8  -2   6        4.04        4.77      2.28 o 
  -7  -2   6        5.09        1.96      1.72 o 
  -6  -2   6       38.06       42.94      3.89 o 
  -5  -2   6      146.93      169.10      6.70 o 
  -4  -2   6      175.67      188.94      6.87 o 
  -3  -2   6        4.96        5.05      1.47 o 
  -2  -2   6       17.07       19.03      2.14 o 
  -1  -2   6      153.84      181.65      5.75 o 
   0  -2   6       80.84       97.08      3.65 o 
   1  -2   6       17.03       20.61      2.24 o 
   2  -2   6       80.75       81.71      4.14 o 
   3  -2   6       17.19       20.26      2.45 o 
   4  -2   6       16.86       17.98      2.56 o 
   5  -2   6       19.49       29.55      2.66 o 
   6  -2   6       28.16       23.42      3.30 o 
   7  -2   6       21.26       24.19      3.15 o 
   8  -2   6        0.89        0.67      2.21 o 
   9  -2   6       10.16       11.25      2.91 o 
 -10  -1   6       13.85       11.18      3.40 o 
  -9  -1   6       17.84       14.51      3.15 o 
  -8  -1   6        4.42        5.82      2.59 o 
  -7  -1   6       55.00       61.62      4.38 o 
  -6  -1   6       46.08       50.30      3.93 o 
  -5  -1   6       79.01       90.68      4.66 o 
  -4  -1   6      138.07      145.26      5.40 o 
  -3  -1   6      356.05      386.29      8.38 o 
  -2  -1   6       87.78       98.22      3.89 o 
  -1  -1   6      484.43      537.23      8.76 o 
   0  -1   6      265.67      275.77      7.27 o 
   1  -1   6       14.25       13.99      1.75 o 
   2  -1   6       66.46       72.63      3.44 o 
   3  -1   6      228.39      232.86      6.73 o 
   4  -1   6       34.05       39.23      3.08 o 
   5  -1   6       60.90       52.37      4.00 o 
   6  -1   6       18.23       17.42      2.77 o 
   7  -1   6       13.98       16.02      2.80 o 
   8  -1   6       16.98       22.50      3.22 o 
   9  -1   6        7.74        9.43      2.49 o 
 -10   0   6       18.87       18.23      3.12 o 
  -9   0   6        8.53        9.96      2.38 o 
  -8   0   6        0.50        1.96      1.96 o 
  -7   0   6       39.13       32.07      3.30 o 
  -6   0   6      127.73      127.39      5.89 o 
  -5   0   6      128.37      131.07      5.40 o 
  -4   0   6      388.98      442.31      9.01 o 
  -3   0   6       79.43       69.23      3.47 o 
  -2   0   6      909.43      956.02     11.57 o 
  -1   0   6      159.27      164.44      4.66 o 
   0   0   6      694.90      653.81     14.13 o 
   1   0   6        3.30        1.96      0.84 o 
   2   0   6        0.34        1.33      0.63 o 
   3   0   6       11.88       16.09      1.72 o 
   4   0   6       14.78       17.21      2.31 o 
   5   0   6        0.24        0.39      1.12 o 
   6   0   6       94.78       85.08      4.94 o 
   7   0   6       10.73        9.46      2.49 o 
   8   0   6       39.20       43.75      4.17 o 
   9   0   6        9.77       14.65      3.15 o 
  10   0   6        2.43        3.86      2.77 o 
 -10   1   6       13.51       19.81      3.15 o 
  -9   1   6       17.95       13.57      3.33 o 
  -8   1   6        4.33        0.00      2.49 o 
  -7   1   6       55.72       53.35      4.56 o 
  -6   1   6       45.03       42.56      3.96 o 
  -5   1   6       78.02       80.10      4.38 o 
  -4   1   6      137.59      142.25      5.47 o 
  -3   1   6      361.71      354.04      8.03 o 
  -2   1   6       87.56       90.89      3.89 o 
  -1   1   6      497.81      494.36      8.69 o 
   0   1   6      253.05      245.19      4.31 o 
   1   1   6       14.50       12.20      1.79 o 
   2   1   6       69.11       72.21      3.58 o 
   3   1   6      225.02      207.10      6.34 o 
   4   1   6       32.17       25.66      2.84 o 
   5   1   6       61.38       62.54      4.03 o 
   6   1   6       18.27       16.72      2.52 o 
   7   1   6       13.82       14.69      2.66 o 
   8   1   6       16.91       16.69      3.22 o 
   9   1   6        7.71        1.40      2.80 o 
  -9   2   6       13.53       13.95      3.08 o 
  -8   2   6        3.93        4.77      2.00 o 
  -7   2   6        5.00        2.28      1.44 o 
  -6   2   6       39.02       38.84      3.86 o 
  -5   2   6      146.56      148.38      6.41 o 
  -4   2   6      173.94      169.49      6.77 o 
  -3   2   6        5.08        4.31      1.58 o 
  -2   2   6       14.80       13.32      1.75 o 
  -1   2   6      153.96      146.56      5.54 o 
   0   2   6       81.74       87.82      3.91 o 
   1   2   6       16.44       13.95      2.03 o 
   2   2   6       77.47       75.65      4.07 o 
   3   2   6       17.05       15.42      2.31 o 
   4   2   6       15.81       15.04      2.28 o 
   5   2   6       20.52       18.40      2.73 o 
   6   2   6       27.91       31.79      3.33 o 
   7   2   6       21.73       12.86      2.84 o 
   8   2   6        0.80        2.70      1.89 o 
   9   2   6       10.28        8.27      2.87 o 
  -8   3   6        1.15       -1.82      2.56 o 
  -7   3   6        0.30        1.33      1.54 o 
  -6   3   6       15.89        9.01      2.94 o 
  -5   3   6       12.15        7.96      2.49 o 
  -4   3   6       54.73       56.82      4.63 o 
  -3   3   6       82.31       78.31      4.91 o 
  -2   3   6       60.88       58.47      4.28 o 
  -1   3   6       26.18       26.29      2.73 o 
   0   3   6       51.54       52.16      3.98 o 
   1   3   6       17.83       17.91      2.45 o 
   2   3   6       15.91       14.72      2.31 o 
   3   3   6       85.26       79.29      5.05 o 
   4   3   6      126.32      119.15      6.03 o 
   5   3   6       16.56       19.42      2.91 o 
   6   3   6        6.03        1.58      2.42 o 
   7   3   6        0.92       -2.21      2.21 o 
   8   3   6        2.30        3.05      2.52 o 
  -6   4   6       15.28       17.04      3.05 o 
  -5   4   6        1.52        3.72      2.00 o 
  -4   4   6       17.28       15.88      2.94 o 
  -3   4   6       41.56       40.73      4.35 o 
  -2   4   6        7.84        8.13      2.31 o 
  -1   4   6        9.92        9.67      2.66 o 
   0   4   6       24.61       20.08      2.52 o 
   1   4   6        8.70       10.03      2.42 o 
   2   4   6        7.91        7.96      2.56 o 
   3   4   6       33.78       30.18      3.72 o 
   4   4   6       33.06       31.93      4.66 o 
   5   4   6       14.30       13.22      2.87 o 
   6   4   6       14.00       12.37      2.66 o 
  -3   5   6       12.01       15.63      3.33 o 
  -2   5   6        8.87        9.64      3.05 o 
  -1   5   6        9.35        7.68      2.77 o 
   0   5   6       45.70       38.90      3.30 o 
   1   5   6       25.73       25.62      4.17 o 
   2   5   6       18.11       14.23      3.47 o 
   3   5   6        3.66        1.93      1.86 o 
  -2  -5   7        5.80        8.06      2.91 o 
  -1  -5   7        5.93        7.19      2.49 o 
   0  -5   7        0.87        1.39      1.39 o 
   1  -5   7       31.88       28.60      4.63 o 
  -6  -4   7        1.10        5.96      1.75 o 
  -5  -4   7        0.30        1.05      1.61 o 
  -4  -4   7        1.19        1.65      2.24 o 
  -3  -4   7        4.22        5.36      2.42 o 
  -2  -4   7        5.73        3.05      2.21 o 
  -1  -4   7        4.62        7.78      1.86 o 
   0  -4   7      100.19       96.09      4.33 o 
   1  -4   7       34.11       35.61      4.03 o 
   2  -4   7       15.24       18.93      2.87 o 
   3  -4   7        7.75        7.75      2.49 o 
   4  -4   7       27.88       32.67      3.93 o 
   5  -4   7       15.33       19.56      3.54 o 
   6  -4   7       29.21       26.40      4.38 o 
  -8  -3   7        8.35       12.72      2.98 o 
  -7  -3   7        6.44       -1.37      2.42 o 
  -6  -3   7       36.29       41.78      4.35 o 
  -5  -3   7        6.99       12.06      2.52 o 
  -4  -3   7      217.68      216.56      8.52 o 
  -3  -3   7       97.24       91.00      5.47 o 
  -2  -3   7       19.13       21.42      2.98 o 
  -1  -3   7       72.43       66.36      4.38 o 
   0  -3   7        8.69        9.67      1.45 o 
   1  -3   7        1.99        0.00      1.75 o 
   2  -3   7       41.95       37.68      3.65 o 
   3  -3   7       36.61       29.87      3.61 o 
   4  -3   7       12.80       11.95      2.80 o 
   5  -3   7       50.65       54.96      4.45 o 
   6  -3   7        0.59        0.32      1.65 o 
   7  -3   7        5.79        8.97      2.00 o 
  -9  -2   7        2.13        4.07      2.00 o 
  -8  -2   7       18.50       15.21      3.19 o 
  -7  -2   7        0.40       -2.31      2.31 o 
  -6  -2   7       33.43       34.18      3.47 o 
  -5  -2   7      136.19      143.41      6.38 o 
  -4  -2   7       72.65       72.00      4.52 o 
  -3  -2   7      373.24      387.69      9.64 o 
  -2  -2   7        6.06        7.29      1.89 o 
  -1  -2   7       67.21       77.19      4.14 o 
   0  -2   7      221.19      225.98      4.85 o 
   1  -2   7      150.12      165.17      5.96 o 
   2  -2   7       41.65       48.44      3.61 o 
   3  -2   7       10.86       14.65      2.42 o 
   4  -2   7       42.78       37.93      3.68 o 
   5  -2   7       46.10       48.94      4.00 o 
   6  -2   7       20.78       20.37      2.94 o 
   7  -2   7        0.04       -1.89      2.17 o 
   8  -2   7        7.49        6.31      2.28 o 
 -10  -1   7        3.34        0.39      2.35 o 
  -9  -1   7        3.31        3.44      2.00 o 
  -8  -1   7       33.98       32.56      4.07 o 
  -7  -1   7       17.69       15.39      2.52 o 
  -6  -1   7       24.00       20.58      2.87 o 
  -5  -1   7        2.84        2.77      1.58 o 
  -4  -1   7      521.26      526.33     10.90 o 
  -3  -1   7      274.03      277.56      7.54 o 
  -2  -1   7      136.72      143.33      5.08 o 
  -1  -1   7      518.17      590.20      9.96 o 
   0  -1   7      236.18      254.83      4.75 o 
   1  -1   7      487.94      511.82      9.60 o 
   2  -1   7       71.05       69.83      3.82 o 
   3  -1   7        1.80        1.26      1.19 o 
   4  -1   7        8.24        8.90      1.82 o 
   5  -1   7        5.97       10.45      1.65 o 
   6  -1   7        5.00        7.15      2.03 o 
   7  -1   7        7.93        8.34      2.21 o 
   8  -1   7        8.00       10.38      2.80 o 
   9  -1   7        0.99       -0.35      1.96 o 
 -10   0   7        4.04        3.01      2.98 o 
  -9   0   7        0.04       -0.32      2.14 o 
  -8   0   7       90.09       82.24      5.40 o 
  -7   0   7      135.65      130.05      6.80 o 
  -6   0   7        1.78        0.00      1.86 o 
  -5   0   7       10.90        9.74      2.21 o 
  -4   0   7        0.44       -0.18      0.98 o 
  -3   0   7       24.81       25.27      2.31 o 
  -2   0   7      326.97      378.51      7.96 o 
  -1   0   7       24.99       45.64      2.87 o 
   0   0   7     1404.81     1447.59     11.37 o 
   1   0   7       43.54       44.45      2.73 o 
   2   0   7      189.27      191.11      5.92 o 
   3   0   7       49.47       47.11      3.26 o 
   4   0   7       44.59       44.20      3.26 o 
   5   0   7        3.15        3.47      1.47 o 
   6   0   7        0.48       -0.25      1.58 o 
   7   0   7        0.36        0.56      1.44 o 
   8   0   7       28.11       29.41      4.14 o 
   9   0   7       21.23       26.78      3.96 o 
 -10   1   7        3.30        3.86      2.24 o 
  -9   1   7        3.13        3.08      1.79 o 
  -8   1   7       34.88       32.67      3.65 o 
  -7   1   7       17.57       12.72      2.56 o 
  -6   1   7       25.32       23.07      3.12 o 
  -5   1   7        3.48        4.07      1.58 o 
  -4   1   7      518.07      502.95     10.76 o 
  -3   1   7      271.09      260.59      7.33 o 
  -2   1   7      130.70      127.35      5.05 o 
  -1   1   7      521.05      507.79      9.64 o 
   0   1   7      236.72      232.50      4.60 o 
   1   1   7      493.50      489.14      9.39 o 
   2   1   7       69.79       63.20      3.75 o 
   3   1   7        2.07        2.00      1.09 o 
   4   1   7        8.71        5.05      1.72 o 
   5   1   7        6.30        4.77      2.17 o 
   6   1   7        5.12        4.35      1.86 o 
   7   1   7        7.94       11.25      2.17 o 
   8   1   7        8.28        7.47      2.84 o 
   9   1   7        0.93        1.09      1.89 o 
  -9   2   7        2.08        0.39      2.42 o 
  -8   2   7       18.22       21.28      3.12 o 
  -7   2   7        0.26       -1.75      1.75 o 
  -6   2   7       34.28       37.02      3.82 o 
  -5   2   7      135.73      128.82      6.34 o 
  -4   2   7       73.80       69.02      4.45 o 
  -3   2   7      374.70      357.58      9.36 o 
  -2   2   7        6.23        7.71      1.54 o 
  -1   2   7       66.86       57.35      3.79 o 
   0   2   7      226.24      205.47      4.80 o 
   1   2   7      148.23      137.80      5.64 o 
   2   2   7       42.72       45.50      3.75 o 
   3   2   7       11.02       11.92      2.03 o 
   4   2   7       42.88       37.58      3.65 o 
   5   2   7       45.42       42.20      3.68 o 
   6   2   7       20.09       17.88      3.22 o 
   7   2   7        0.03        1.26      1.68 o 
   8   2   7        7.68        8.10      2.42 o 
  -8   3   7        8.39       12.41      2.98 o 
  -7   3   7        6.36        5.15      2.31 o 
  -6   3   7       35.79       36.42      4.45 o 
  -5   3   7        7.38       11.25      2.28 o 
  -4   3   7      219.50      208.32      8.24 o 
  -3   3   7       98.62      100.50      5.92 o 
  -2   3   7       19.07       19.31      2.84 o 
  -1   3   7       71.49       63.03      4.63 o 
   0   3   7        8.71        9.55      1.43 o 
   1   3   7        2.16        1.89      1.19 o 
   2   3   7       41.82       38.94      3.82 o 
   3   3   7       37.14       36.95      3.65 o 
   4   3   7       13.05        8.62      2.56 o 
   5   3   7       50.39       49.74      4.70 o 
   6   3   7        0.55        1.65      1.37 o 
   7   3   7        5.66        4.31      2.17 o 
  -6   4   7        1.14        4.52      2.24 o 
  -5   4   7        0.30        1.40      1.65 o 
  -4   4   7        1.07        0.98      2.21 o 
  -3   4   7        4.26        1.26      2.42 o 
  -2   4   7        5.81        4.28      2.63 o 
  -1   4   7        4.66       -0.32      2.31 o 
   0   4   7      100.13      101.85      4.54 o 
   1   4   7       33.62       34.98      4.28 o 
   2   4   7       14.92       15.84      2.80 o 
   3   4   7        7.53        5.82      2.63 o 
   4   4   7       28.45       20.82      4.03 o 
   5   4   7       15.44       14.20      3.15 o 
  -2   5   7        5.74        5.01      2.70 o 
  -1   5   7        6.02        6.06      2.73 o 
   0   5   7        0.85        0.35      1.57 o 
   1   5   7       32.13       25.90      4.31 o 
  -5  -4   8       12.68        9.15      3.12 o 
  -4  -4   8       14.06       14.20      2.91 o 
  -3  -4   8       38.99       39.44      4.66 o 
  -2  -4   8       46.38       43.08      4.70 o 
  -1  -4   8       47.05       47.08      4.84 o 
   0  -4   8        9.88        8.95      1.98 o 
   1  -4   8       12.96       13.11      3.22 o 
   2  -4   8       34.63       46.20      4.35 o 
   3  -4   8       17.84       19.07      3.47 o 
   4  -4   8       13.06       11.46      2.94 o 
   5  -4   8        7.82       12.55      2.87 o 
  -7  -3   8        5.08        7.15      2.52 o 
  -6  -3   8       11.25       11.81      2.56 o 
  -5  -3   8        2.83       -1.23      2.63 o 
  -4  -3   8       27.66       33.23      3.72 o 
  -3  -3   8        0.92        0.53      2.00 o 
  -2  -3   8      144.52      154.45      7.15 o 
  -1  -3   8       37.45       35.86      3.75 o 
   0  -3   8       68.87       78.48      3.74 o 
   1  -3   8       23.71       27.90      3.19 o 
   2  -3   8        5.32        3.72      1.96 o 
   3  -3   8       48.82       52.55      4.45 o 
   4  -3   8        3.24        4.73      2.00 o 
   5  -3   8       11.72       17.84      2.73 o 
   6  -3   8       31.40       26.26      4.14 o 
   7  -3   8        5.72        1.89      3.05 o 
  -9  -2   8        8.69       14.20      3.15 o 
  -8  -2   8       16.59       11.78      3.47 o 
  -7  -2   8        3.57        4.38      2.35 o 
  -6  -2   8       49.20       53.60      4.70 o 
  -5  -2   8       40.86       40.59      3.82 o 
  -4  -2   8       26.43       29.52      3.19 o 
  -3  -2   8       36.70       38.63      3.51 o 
  -2  -2   8      126.97      129.84      5.61 o 
  -1  -2   8       82.30       84.09      4.45 o 
   0  -2   8        5.99        6.80      1.28 o 
   1  -2   8       48.31       56.40      3.96 o 
   2  -2   8      308.56      301.81      9.01 o 
   3  -2   8       34.40       28.01      3.22 o 
   4  -2   8       36.74       40.56      3.89 o 
   5  -2   8       14.16       12.86      2.91 o 
   6  -2   8       22.61       25.31      3.37 o 
   7  -2   8       11.32        9.32      2.42 o 
   8  -2   8        0.29       -0.74      2.35 o 
  -9  -1   8        0.50        1.44      1.68 o 
  -8  -1   8       29.53       45.50      3.89 o 
  -7  -1   8       69.95       69.30      5.26 o 
  -6  -1   8       92.63       95.38      5.75 o 
  -5  -1   8       26.92       31.16      3.22 o 
  -4  -1   8      168.87      163.25      6.48 o 
  -3  -1   8      142.61      151.22      5.75 o 
  -2  -1   8       64.32       73.96      3.93 o 
  -1  -1   8      230.60      230.13      6.94 o 
   0  -1   8       96.91       89.59      4.43 o 
   1  -1   8      104.61      108.07      4.80 o 
   2  -1   8       50.61       45.36      3.51 o 
   3  -1   8      269.35      266.34      8.17 o 
   4  -1   8       39.65       39.08      3.51 o 
   5  -1   8       46.47       33.23      3.54 o 
   6  -1   8       33.14       35.12      4.00 o 
   7  -1   8        5.93        8.59      2.07 o 
   8  -1   8        4.53        6.87      1.93 o 
   9  -1   8        6.39        6.52      2.45 o 
  -9   0   8        6.85       10.17      2.70 o 
  -8   0   8        0.01       -1.54      2.03 o 
  -7   0   8       17.85       16.09      2.70 o 
  -6   0   8        0.69       -0.49      1.79 o 
  -5   0   8      205.32      206.78      7.36 o 
  -4   0   8      139.21      130.33      5.64 o 
  -3   0   8        0.55        2.91      1.16 o 
  -2   0   8      396.78      367.89      8.52 o 
  -1   0   8      324.37      322.81      7.75 o 
   0   0   8      665.76      627.19      7.76 o 
   1   0   8        3.48        4.49      1.12 o 
   2   0   8      741.60      747.07     12.44 o 
   3   0   8       28.02       30.01      2.98 o 
   4   0   8       17.70       22.75      2.59 o 
   5   0   8        9.64       14.69      2.28 o 
   6   0   8       32.93       34.53      3.61 o 
   7   0   8        0.10        2.98      1.58 o 
   8   0   8        0.03        0.35      2.21 o 
   9   0   8        0.00       -2.35      2.35 o 
  -9   1   8        0.45        0.70      1.61 o 
  -8   1   8       29.66       29.55      4.10 o 
  -7   1   8       67.72       76.94      5.26 o 
  -6   1   8       94.71       88.72      5.43 o 
  -5   1   8       27.03       18.75      2.56 o 
  -4   1   8      170.08      168.89      6.59 o 
  -3   1   8      150.00      129.98      5.54 o 
  -2   1   8       65.14       68.88      4.03 o 
  -1   1   8      232.09      224.10      6.66 o 
   0   1   8      101.15       88.16      3.00 o 
   1   1   8      105.40       97.03      4.63 o 
   2   1   8       50.76       43.68      3.33 o 
   3   1   8      268.34      246.57      8.03 o 
   4   1   8       38.82       34.70      3.58 o 
   5   1   8       46.86       54.02      4.07 o 
   6   1   8       32.88       33.55      3.82 o 
   7   1   8        6.17        6.13      2.03 o 
   8   1   8        4.42        5.15      2.14 o 
   9   1   8        6.36        6.56      2.63 o 
  -9   2   8        8.76       10.03      3.44 o 
  -8   2   8       16.64       20.19      3.89 o 
  -7   2   8        3.69        4.10      1.75 o 
  -6   2   8       49.34       50.16      4.14 o 
  -5   2   8       41.40       31.97      3.40 o 
  -4   2   8       26.87       24.15      3.19 o 
  -3   2   8       36.74       30.29      3.12 o 
  -2   2   8      131.76      130.89      5.96 o 
  -1   2   8       83.38       82.06      4.35 o 
   0   2   8        5.73        6.98      1.17 o 
   1   2   8       46.07       43.68      3.51 o 
   2   2   8      313.25      287.37      8.83 o 
   3   2   8       34.95       36.42      3.44 o 
   4   2   8       36.70       38.14      3.72 o 
   5   2   8       14.40       13.99      2.38 o 
   6   2   8       22.98       23.00      3.12 o 
   7   2   8       11.26        8.69      2.87 o 
   8   2   8        0.32       -1.12      1.93 o 
  -7   3   8        5.20        3.96      2.45 o 
  -6   3   8       11.55       11.22      2.98 o 
  -5   3   8        2.80        3.05      1.61 o 
  -4   3   8       28.13       33.41      3.86 o 
  -3   3   8        0.68       -2.21      2.21 o 
  -2   3   8      146.32      147.23      7.05 o 
  -1   3   8       37.47       38.00      3.51 o 
   0   3   8       70.58       75.36      4.19 o 
   1   3   8       24.86       23.80      3.12 o 
   2   3   8        5.20        3.19      2.14 o 
   3   3   8       49.46       49.85      4.45 o 
   4   3   8        2.93        2.38      1.96 o 
   5   3   8       12.03       12.16      2.14 o 
   6   3   8       31.79       38.87      4.14 o 
   7   3   8        5.55        8.34      2.56 o 
  -5   4   8       13.01       12.51      2.94 o 
  -4   4   8       14.06        7.64      2.66 o 
  -3   4   8       38.73       45.60      4.73 o 
  -2   4   8       47.39       55.49      4.73 o 
  -1   4   8       48.11       49.11      5.08 o 
   0   4   8        9.66       11.86      2.04 o 
   1   4   8       13.35        9.57      3.22 o 
   2   4   8       35.28       34.11      3.96 o 
   3   4   8       17.53       13.64      2.98 o 
   4   4   8       13.36       11.50      2.94 o 
   5   4   8        7.61       10.69      3.19 o 
  -5  -4   9        0.41       -1.16      2.73 o 
  -4  -4   9        7.74       11.67      2.59 o 
  -3  -4   9       12.18       11.92      3.51 o 
  -2  -4   9       50.88       55.17      5.08 o 
  -1  -4   9       16.10       15.42      2.91 o 
   0  -4   9        0.58        1.51      1.39 o 
   1  -4   9        6.19        9.15      3.05 o 
   2  -4   9        2.26        4.17      1.89 o 
   3  -4   9        2.05        3.61      2.45 o 
   4  -4   9       13.04       15.11      3.65 o 
  -7  -3   9        7.68       10.87      2.38 o 
  -6  -3   9       12.64       19.03      3.30 o 
  -5  -3   9       18.08       17.11      3.44 o 
  -4  -3   9        7.62       11.22      2.38 o 
  -3  -3   9       51.62       53.32      4.94 o 
  -2  -3   9        2.15        1.12      2.31 o 
  -1  -3   9        2.37        0.00      2.10 o 
   0  -3   9       25.62       27.53      3.79 o 
   1  -3   9       46.49       50.30      4.24 o 
   2  -3   9        7.77        8.55      1.96 o 
   3  -3   9        6.48        6.27      2.24 o 
   4  -3   9        0.41       -0.32      2.03 o 
   5  -3   9       27.71       35.26      3.82 o 
   6  -3   9       17.87       16.09      3.72 o 
  -8  -2   9        1.25        1.09      1.89 o 
  -7  -2   9       10.63        6.31      2.94 o 
  -6  -2   9       41.98       45.36      4.21 o 
  -5  -2   9        8.42        7.22      2.07 o 
  -4  -2   9       49.22       45.89      4.31 o 
  -3  -2   9      258.00      264.94      8.90 o 
  -2  -2   9       29.76       27.34      3.15 o 
  -1  -2   9       41.48       49.25      3.86 o 
   0  -2   9       47.95       50.39      2.70 o 
   1  -2   9        5.98        5.05      1.82 o 
   2  -2   9       96.11       99.87      5.54 o 
   3  -2   9        2.27        3.05      2.07 o 
   4  -2   9        0.38       -0.56      1.72 o 
   5  -2   9       30.32       36.84      3.89 o 
   6  -2   9        1.02        2.91      1.47 o 
   7  -2   9        5.01        9.92      2.42 o 
  -9  -1   9        2.20        4.14      2.42 o 
  -8  -1   9        2.60        2.03      2.35 o 
  -7  -1   9        7.76       10.38      2.66 o 
  -6  -1   9       47.67       51.53      4.49 o 
  -5  -1   9       14.63       16.55      2.52 o 
  -4  -1   9       83.17       92.40      5.01 o 
  -3  -1   9       49.61       51.53      3.72 o 
  -2  -1   9      206.76      202.79      7.05 o 
  -1  -1   9       88.20       86.65      4.59 o 
   0  -1   9       21.01       20.98      1.86 o 
   1  -1   9      242.56      221.19      7.71 o 
   2  -1   9       32.40       33.83      2.94 o 
   3  -1   9       48.45       49.18      3.96 o 
   4  -1   9       23.72       26.08      3.26 o 
   5  -1   9       71.81       80.80      5.01 o 
   6  -1   9       27.74       24.22      3.51 o 
   7  -1   9        8.66        9.18      2.63 o 
   8  -1   9        4.33        2.17      2.17 o 
  -9   0   9        0.02        2.21      2.21 o 
  -8   0   9        0.78        0.00      1.96 o 
  -7   0   9      142.64      147.26      7.50 o 
  -6   0   9       33.29       40.28      3.65 o 
  -5   0   9       24.92       17.63      2.77 o 
  -4   0   9      165.43      165.38      6.59 o 
  -3   0   9       19.86       17.35      2.42 o 
  -2   0   9        2.33        0.77      1.40 o 
  -1   0   9        0.11        0.00      1.12 o 
   0   0   9       15.85        7.86      1.83 o 
   1   0   9       91.46       86.72      4.42 o 
   2   0   9      121.80      120.83      5.61 o 
   3   0   9        1.24       -1.51      1.51 o 
   4   0   9       63.42       63.10      4.24 o 
   5   0   9       44.61       49.88      3.82 o 
   6   0   9       57.19       66.53      4.84 o 
   7   0   9        0.36        1.93      1.58 o 
   8   0   9        0.80        0.00      2.14 o 
  -9   1   9        2.30        2.63      1.89 o 
  -8   1   9        2.56        2.38      1.89 o 
  -7   1   9        7.87        5.82      2.63 o 
  -6   1   9       48.23       46.97      4.14 o 
  -5   1   9       13.94       15.32      2.70 o 
  -4   1   9       80.04       83.39      5.05 o 
  -3   1   9       49.38       42.84      3.54 o 
  -2   1   9      201.50      173.73      6.59 o 
  -1   1   9       87.47       79.33      4.52 o 
   0   1   9       22.18       25.78      2.82 o 
   1   1   9      243.39      216.53      7.43 o 
   2   1   9       30.09       24.99      2.70 o 
   3   1   9       49.96       44.52      3.68 o 
   4   1   9       23.55       28.32      3.01 o 
   5   1   9       72.29       79.85      5.29 o 
   6   1   9       27.46       29.02      3.72 o 
   7   1   9        8.55        5.92      2.80 o 
   8   1   9        4.23        5.47      2.59 o 
  -8   2   9        1.26        1.82      1.96 o 
  -7   2   9       11.16       13.32      3.33 o 
  -6   2   9       40.56       40.38      4.49 o 
  -5   2   9        8.53        8.38      2.03 o 
  -4   2   9       47.73       49.95      4.52 o 
  -3   2   9      258.68      257.82      8.76 o 
  -2   2   9       28.40       26.71      3.19 o 
  -1   2   9       41.38       42.80      3.61 o 
   0   2   9       48.98       49.73      2.76 o 
   1   2   9        5.13        4.59      1.72 o 
   2   2   9       94.91       92.75      5.40 o 
   3   2   9        2.46        1.79      1.79 o 
   4   2   9        0.24        1.65      1.16 o 
   5   2   9       29.69       33.37      3.82 o 
   6   2   9        0.95       -0.32      2.07 o 
   7   2   9        4.87        0.00      2.87 o 
  -7   3   9        7.55        6.03      3.15 o 
  -6   3   9       12.41       12.90      3.22 o 
  -5   3   9       17.55       15.56      3.37 o 
  -4   3   9        8.14        8.52      2.66 o 
  -3   3   9       51.33       49.50      4.35 o 
  -2   3   9        1.84        3.65      1.82 o 
  -1   3   9        2.09       -0.56      1.96 o 
   0   3   9       25.62       22.89      2.32 o 
   1   3   9       47.24       50.55      4.24 o 
   2   3   9        7.32        7.99      2.49 o 
   3   3   9        6.06        5.99      1.86 o 
   4   3   9        0.42        1.26      2.00 o 
   5   3   9       27.94       31.30      3.93 o 
   6   3   9       17.47       17.98      3.61 o 
  -5   4   9        0.41       -2.63      2.63 o 
  -4   4   9        7.67        3.30      2.91 o 
  -3   4   9       12.05        8.45      3.12 o 
  -2   4   9       50.45       42.03      5.12 o 
  -1   4   9       15.89       13.78      2.70 o 
   0   4   9        0.63        0.87      1.57 o 
   1   4   9        6.43        6.10      2.49 o 
   2   4   9        2.21        1.75      2.38 o 
   3   4   9        2.17        3.96      2.31 o 
   4   4   9       13.30        9.85      2.84 o 
  -4  -4  10        0.71       -0.39      2.07 o 
  -3  -4  10        8.62        5.96      2.98 o 
  -2  -4  10        6.57        4.70      2.70 o 
  -1  -4  10        8.20        7.85      2.24 o 
   0  -4  10        4.49        3.43      1.62 o 
   1  -4  10       20.09       19.84      3.54 o 
   2  -4  10        2.52        1.12      2.63 o 
   3  -4  10        8.51        8.41      2.91 o 
  -6  -3  10        2.11        2.21      1.79 o 
  -5  -3  10       37.13       35.02      4.52 o 
  -4  -3  10        1.36        1.30      2.35 o 
  -3  -3  10       80.42       93.56      6.03 o 
  -2  -3  10       57.60       61.76      4.87 o 
  -1  -3  10       19.19       18.86      3.19 o 
   0  -3  10       63.09       70.66      4.35 o 
   1  -3  10       37.66       35.58      4.52 o 
   2  -3  10       24.23       23.07      3.58 o 
   3  -3  10        4.17        5.15      2.17 o 
   4  -3  10        4.71        4.42      2.21 o 
   5  -3  10        5.14        5.78      3.40 o 
   6  -3  10        0.72       -0.77      2.45 o 
  -8  -2  10        3.62        9.22      2.49 o 
  -7  -2  10       12.61       13.36      3.01 o 
  -6  -2  10        1.66       -2.17      2.17 o 
  -5  -2  10        4.24        5.08      1.93 o 
  -4  -2  10       33.64       33.83      4.07 o 
  -3  -2  10       47.04       48.16      4.42 o 
  -2  -2  10       52.53       53.18      4.31 o 
  -1  -2  10       56.08       54.54      4.10 o 
   0  -2  10        2.52        3.33      1.24 o 
   1  -2  10       73.07       70.39      4.94 o 
   2  -2  10       28.32       28.32      3.30 o 
   3  -2  10      126.53      128.12      6.73 o 
   4  -2  10        0.11        1.47      2.14 o 
   5  -2  10        4.53        5.40      2.31 o 
   6  -2  10        5.61        4.14      2.38 o 
   7  -2  10       15.64       18.09      3.47 o 
  -8  -1  10        1.68        2.52      2.00 o 
  -7  -1  10       32.49       31.90      4.10 o 
  -6  -1  10       52.46       62.01      5.01 o 
  -5  -1  10       13.82       13.60      2.42 o 
  -4  -1  10        3.53        5.05      1.79 o 
  -3  -1  10       31.06       28.67      3.40 o 
  -2  -1  10      254.85      259.50      8.55 o 
  -1  -1  10       11.76       12.37      2.56 o 
   0  -1  10       24.69       22.00      2.26 o 
   1  -1  10       89.01       82.94      4.94 o 
   2  -1  10      150.64      148.73      6.80 o 
   3  -1  10       29.98       35.05      3.65 o 
   4  -1  10      121.89      117.43      6.48 o 
   5  -1  10        7.35        8.45      2.35 o 
   6  -1  10       10.82       10.83      3.08 o 
   7  -1  10        1.57       -2.63      2.63 o 
   8  -1  10        3.48        5.40      2.17 o 
  -9   0  10        0.27        1.54      2.80 o 
  -8   0  10        3.40        0.70      2.17 o 
  -7   0  10        2.42       -1.26      2.49 o 
  -6   0  10      206.58      194.72      8.45 o 
  -5   0  10       21.11       18.44      2.94 o 
  -4   0  10       30.69       33.09      3.47 o 
  -3   0  10       84.03       89.67      5.01 o 
  -2   0  10       23.35       22.12      2.80 o 
  -1   0  10       82.13       83.99      4.84 o 
   0   0  10      189.99      205.59      6.64 o 
   1   0  10        0.37        0.63      1.44 o 
   2   0  10      338.79      354.92      9.74 o 
   3   0  10       10.38       10.52      2.07 o 
   4   0  10        9.78        4.91      2.45 o 
   5   0  10       66.64       63.73      4.98 o 
   6   0  10       12.43       17.98      3.54 o 
   7   0  10        1.86        0.70      2.10 o 
   8   0  10        2.70        8.69      2.59 o 
  -8   1  10        1.65       -1.79      2.00 o 
  -7   1  10       31.70       31.97      4.03 o 
  -6   1  10       52.19       55.03      4.59 o 
  -5   1  10       14.37       11.74      2.70 o 
  -4   1  10        3.35        2.77      1.51 o 
  -3   1  10       31.88       29.90      3.58 o 
  -2   1  10      254.77      242.05      8.41 o 
  -1   1  10       11.62       16.12      2.38 o 
   0   1  10       25.05       25.24      2.73 o 
   1   1  10       88.70       89.88      4.84 o 
   2   1  10      150.84      154.34      6.63 o 
   3   1  10       30.70       33.09      3.61 o 
   4   1  10      118.93      115.40      6.17 o 
   5   1  10        7.61        5.82      2.42 o 
   6   1  10       10.79        6.06      2.24 o 
   7   1  10        1.67        2.80      1.79 o 
   8   1  10        3.51        4.28      2.84 o 
  -8   2  10        3.45        3.47      3.19 o 
  -7   2  10       12.37        9.53      2.52 o 
  -6   2  10        1.65        0.32      1.82 o 
  -5   2  10        4.41        3.01      1.58 o 
  -4   2  10       31.90       30.88      3.58 o 
  -3   2  10       47.53       46.20      4.00 o 
  -2   2  10       50.65       53.60      4.42 o 
  -1   2  10       55.01       47.67      4.35 o 
   0   2  10        2.63        2.61      1.20 o 
   1   2  10       73.16       68.32      4.77 o 
   2   2  10       27.91       27.80      3.61 o 
   3   2  10      126.66      114.73      6.63 o 
   4   2  10        0.11        0.00      1.61 o 
   5   2  10        4.33        7.64      2.07 o 
   6   2  10        5.85        6.91      2.59 o 
   7   2  10       15.42       12.09      3.61 o 
  -6   3  10        2.16        2.59      2.07 o 
  -5   3  10       36.83       37.61      4.42 o 
  -4   3  10        1.28        0.98      2.31 o 
  -3   3  10       78.52       68.74      5.75 o 
  -2   3  10       58.94       50.55      4.77 o 
  -1   3  10       18.94       16.26      3.26 o 
   0   3  10       61.36       60.94      3.54 o 
   1   3  10       36.87       28.67      3.86 o 
   2   3  10       24.66       29.23      3.26 o 
   3   3  10        3.97        6.10      2.10 o 
   4   3  10        5.02        4.77      2.10 o 
   5   3  10        4.97        6.91      2.52 o 
  -4   4  10        0.79       -2.42      2.42 o 
  -3   4  10        8.72        2.98      2.80 o 
  -2   4  10        6.44        9.43      2.24 o 
  -1   4  10        7.93       10.03      2.59 o 
   0   4  10        4.36        3.10      1.63 o 
   1   4  10       19.84       24.50      3.89 o 
   2   4  10        2.45        4.07      2.00 o 
   3   4  10        8.20       11.11      2.63 o 
  -2  -4  11        1.99        1.93      2.07 o 
  -1  -4  11        1.50       -1.16      2.73 o 
   0  -4  11        5.06        2.19      1.79 o 
   1  -4  11       11.02       18.86      3.15 o 
  -5  -3  11        1.19        4.03      1.96 o 
  -4  -3  11        3.02        1.05      2.49 o 
  -3  -3  11       15.74       19.35      3.22 o 
  -2  -3  11       11.36       15.21      2.63 o 
  -1  -3  11       10.42        8.31      3.33 o 
   0  -3  11       53.00       57.35      8.04 o 
   1  -3  11       42.97       40.73      4.49 o 
   2  -3  11        1.62        4.98      2.38 o 
   3  -3  11       33.31       28.32      4.21 o 
   4  -3  11        7.41        1.09      2.59 o 
   5  -3  11        4.63        7.71      2.17 o 
  -7  -2  11       10.26       12.34      2.84 o 
  -6  -2  11        8.48       12.13      2.91 o 
  -5  -2  11       27.34       26.43      3.33 o 
  -4  -2  11        5.12        3.33      2.21 o 
  -3  -2  11       50.09       52.58      4.38 o 
  -2  -2  11       49.03       51.63      4.38 o 
  -1  -2  11      120.78      124.65      6.56 o 
   0  -2  11       98.09      104.75      6.34 o 
   1  -2  11       93.33      102.46      5.92 o 
   2  -2  11       22.41       25.31      3.12 o 
   3  -2  11        4.93        4.21      2.14 o 
   4  -2  11        8.25       13.74      3.26 o 
   5  -2  11       71.08       81.18      6.13 o 
   6  -2  11        4.88        6.27      2.38 o 
  -8  -1  11        9.86        7.99      3.15 o 
  -7  -1  11       28.03       27.52      3.65 o 
  -6  -1  11       14.31       12.79      3.01 o 
  -5  -1  11       15.11       13.32      2.45 o 
  -4  -1  11      129.64      127.25      6.98 o 
  -3  -1  11       75.80       74.07      4.94 o 
  -2  -1  11       22.56       24.92      3.19 o 
  -1  -1  11       25.42       23.17      3.19 o 
   0  -1  11      212.80      212.43      5.69 o 
   1  -1  11      109.54      119.85      6.06 o 
   2  -1  11       27.67       30.43      3.51 o 
   3  -1  11      185.36      186.45      8.31 o 
   4  -1  11       29.75       35.75      3.96 o 
   5  -1  11       46.87       44.27      4.66 o 
   6  -1  11       25.99       30.60      4.28 o 
   7  -1  11       23.20       20.30      3.79 o 
  -8   0  11        0.22        0.00      1.58 o 
  -7   0  11       21.30       25.13      3.75 o 
  -6   0  11       38.65       40.17      4.59 o 
  -5   0  11       23.73       24.99      3.19 o 
  -4   0  11        6.16        6.41      2.17 o 
  -3   0  11      154.45      153.89      6.91 o 
  -2   0  11       16.33       14.30      2.59 o 
  -1   0  11       69.89       71.33      4.80 o 
   0   0  11       63.72       56.16      3.79 o 
   1   0  11      162.31      158.76      6.87 o 
   2   0  11      183.45      187.08      7.82 o 
   3   0  11        6.58        5.05      1.86 o 
   4   0  11      374.70      400.49     11.99 o 
   5   0  11       18.90       19.98      3.51 o 
   6   0  11        0.06        1.02      1.54 o 
   7   0  11        6.30        2.56      3.01 o 
  -8   1  11        9.97       12.20      2.70 o 
  -7   1  11       28.55       29.30      3.72 o 
  -6   1  11       14.22       18.58      2.56 o 
  -5   1  11       14.42       22.86      2.98 o 
  -4   1  11      130.88      116.66      6.56 o 
  -3   1  11       75.40       76.28      5.05 o 
  -2   1  11       23.51       21.42      2.98 o 
  -1   1  11       23.79       24.92      2.94 o 
   0   1  11      211.84      205.29     16.23 o 
   1   1  11      109.00      106.77      6.06 o 
   2   1  11       28.44       34.84      3.68 o 
   3   1  11      188.32      174.50      8.20 o 
   4   1  11       29.78       25.80      3.33 o 
   5   1  11       47.19       49.71      4.98 o 
   6   1  11       25.74       30.29      4.10 o 
   7   1  11       23.27       21.07      4.35 o 
  -7   2  11       10.22       13.15      3.15 o 
  -6   2  11        8.53       10.10      2.52 o 
  -5   2  11       27.93       26.22      3.93 o 
  -4   2  11        5.27        0.91      2.42 o 
  -3   2  11       51.50       44.62      4.63 o 
  -2   2  11       48.35       47.85      4.03 o 
  -1   2  11      121.77      134.82      6.98 o 
   0   2  11       98.46      102.82      4.26 o 
   1   2  11       95.20       84.83      5.40 o 
   2   2  11       21.61       23.00      3.01 o 
   3   2  11        5.03        2.70      2.03 o 
   4   2  11        8.57        8.97      2.45 o 
   5   2  11       71.55       63.83      5.50 o 
   6   2  11        4.89        8.17      2.84 o 
  -5   3  11        1.18        2.59      2.42 o 
  -4   3  11        2.86        2.45      1.75 o 
  -3   3  11       16.07       13.71      3.05 o 
  -2   3  11       11.68        6.48      2.80 o 
  -1   3  11       11.05        9.92      2.73 o 
   0   3  11       54.16       51.42      3.36 o 
   1   3  11       43.15       31.97      3.93 o 
   2   3  11        1.74        4.00      2.31 o 
   3   3  11       33.25       33.55      4.24 o 
   4   3  11        7.66        7.64      2.28 o 
   5   3  11        4.56        1.93      3.26 o 
  -2   4  11        1.87        3.08      2.17 o 
  -1   4  11        1.52        0.00      2.49 o 
   0   4  11        5.27        5.00      1.55 o 
   1   4  11       11.35       11.15      3.37 o 
  -4  -3  12        5.67        5.96      2.52 o 
  -3  -3  12        9.79       13.99      2.98 o 
  -2  -3  12       15.57       12.93      2.73 o 
  -1  -3  12       15.84       13.81      3.54 o 
   0  -3  12       12.34       17.29      2.34 o 
   1  -3  12        0.94        0.70      2.31 o 
   2  -3  12        0.79        1.44      1.68 o 
   3  -3  12       15.22       20.86      3.79 o 
  -6  -2  12        1.30        0.00      2.21 o 
  -5  -2  12       38.62       38.98      4.87 o 
  -4  -2  12        5.18        4.59      2.59 o 
  -3  -2  12       26.18       28.04      3.37 o 
  -2  -2  12       10.20       12.51      2.35 o 
  -1  -2  12        6.40       11.74      2.59 o 
   0  -2  12        5.97        5.79      1.81 o 
   1  -2  12       28.37       25.66      3.58 o 
   2  -2  12       10.45       16.05      2.63 o 
   3  -2  12        5.34        7.54      2.10 o 
   4  -2  12        1.61        1.72      1.86 o 
   5  -2  12        5.58        4.80      2.73 o 
  -7  -1  12       13.03       14.93      3.12 o 
  -6  -1  12       10.73       11.04      2.84 o 
  -5  -1  12        3.31        2.91      2.00 o 
  -4  -1  12       23.93       18.47      3.51 o 
  -3  -1  12       31.21       32.88      3.54 o 
  -2  -1  12       27.45       27.31      3.15 o 
  -1  -1  12       27.81       31.76      3.51 o 
   0  -1  12       44.55       44.37      3.17 o 
   1  -1  12        7.22        6.13      2.21 o 
   2  -1  12       30.57       29.34      3.47 o 
   3  -1  12        6.58        4.52      2.17 o 
   4  -1  12        2.48        3.51      2.03 o 
   5  -1  12        0.31        0.00      1.89 o 
   6  -1  12        3.62       -1.86      2.42 o 
  -7   0  12        0.21       -0.35      1.96 o 
  -6   0  12        0.00        0.67      1.51 o 
  -5   0  12       59.86       59.17      5.05 o 
  -4   0  12        0.83       -0.88      1.54 o 
  -3   0  12        0.85       -1.40      1.68 o 
  -2   0  12       30.00       31.83      3.37 o 
  -1   0  12      161.66      150.56      7.12 o 
   0   0  12        0.31        1.45      2.26 o 
   1   0  12       68.04       63.52      4.77 o 
   2   0  12       20.76       20.33      2.98 o 
   3   0  12        0.40        2.63      1.82 o 
   4   0  12        0.49       -0.95      1.79 o 
   5   0  12        0.49       -1.68      2.03 o 
   6   0  12        0.18       -0.74      1.93 o 
  -7   1  12       13.23       16.83      3.12 o 
  -6   1  12       10.47       16.62      2.66 o 
  -5   1  12        3.43       -0.32      2.21 o 
  -4   1  12       23.84       22.43      3.19 o 
  -3   1  12       30.49       29.45      3.61 o 
  -2   1  12       29.47       21.77      2.80 o 
  -1   1  12       27.06       27.94      3.30 o 
   0   1  12       45.80       45.36      4.36 o 
   1   1  12        6.51        1.96      2.38 o 
   2   1  12       29.86       31.93      3.96 o 
   3   1  12        6.54        9.36      2.49 o 
   4   1  12        2.49        2.56      1.65 o 
   5   1  12        0.39        1.72      1.40 o 
   6   1  12        3.60        5.57      1.93 o 
  -6   2  12        1.25        2.59      2.59 o 
  -5   2  12       38.97       34.21      4.21 o 
  -4   2  12        4.92        5.96      1.96 o 
  -3   2  12       25.46       17.07      3.65 o 
  -2   2  12        9.99       10.41      2.66 o 
  -1   2  12        6.35        6.63      2.31 o 
   0   2  12        5.31        5.28      1.46 o 
   1   2  12       28.69       26.85      3.54 o 
   2   2  12       10.57       11.32      2.66 o 
   3   2  12        5.66        6.56      2.45 o 
   4   2  12        1.51        1.05      2.31 o 
   5   2  12        5.70        8.13      2.66 o 
  -4   3  12        5.62        5.26      2.66 o 
  -3   3  12       10.03       12.62      2.63 o 
  -2   3  12       15.08       14.72      2.98 o 
  -1   3  12       15.44       16.26      3.37 o 
   0   3  12       12.06       14.38      3.26 o 
   1   3  12        0.80       -1.40      1.79 o 
   2   3  12        0.90        3.22      2.42 o 
   3   3  12       15.26        9.67      3.58 o 
  -3  -3  13        2.27        9.67      1.93 o 
  -2  -3  13        1.07        0.77      1.68 o 
  -1  -3  13        5.21        2.98      2.80 o 
   0  -3  13        4.54        7.18      2.61 o 
   1  -3  13        1.11        0.00      1.86 o 
   2  -3  13        1.21        1.93      2.07 o 
  -5  -2  13        9.09        8.62      3.01 o 
  -4  -2  13        0.49        2.14      2.31 o 
  -3  -2  13        0.59       -0.35      2.49 o 
  -2  -2  13        3.29        1.68      2.14 o 
  -1  -2  13        2.12        1.65      1.96 o 
   0  -2  13        4.03        6.81      1.65 o 
   1  -2  13       10.48        9.71      2.70 o 
   2  -2  13        4.84        3.08      2.59 o 
   3  -2  13        0.80       -2.24      2.24 o 
   4  -2  13        5.38        2.24      2.91 o 
  -6  -1  13        0.50        0.74      1.89 o 
  -5  -1  13        2.72        4.21      2.42 o 
  -4  -1  13       22.11       19.84      3.26 o 
  -3  -1  13        4.98        5.40      2.17 o 
  -2  -1  13        2.53        3.08      1.79 o 
  -1  -1  13        3.92        3.01      1.75 o 
   0  -1  13        2.61        2.52      3.19 o 
   1  -1  13       14.26       16.93      2.42 o 
   2  -1  13        6.05       15.84      2.49 o 
   3  -1  13        3.98        2.98      2.07 o 
   4  -1  13        9.73        9.43      2.91 o 
   5  -1  13        3.65        2.24      2.73 o 
  -6   0  13       16.41       14.93      3.33 o 
  -5   0  13        0.59        0.35      1.89 o 
  -4   0  13       10.29       17.07      3.15 o 
  -3   0  13        5.68        6.48      1.40 o 
  -2   0  13        3.92        1.19      1.89 o 
  -1   0  13        2.57        1.19      2.24 o 
   0   0  13        9.29        7.55      1.47 o 
   1   0  13        2.96        3.58      2.07 o 
   2   0  13        0.30        1.23      1.65 o 
   3   0  13        2.13        2.59      1.82 o 
   4   0  13        0.57        0.00      1.86 o 
   5   0  13        3.07        4.38      2.52 o 
  -6   1  13        0.50       -0.74      2.17 o 
  -5   1  13        2.76        1.05      2.49 o 
  -4   1  13       21.90       22.54      3.58 o 
  -3   1  13        4.76        6.34      2.24 o 
  -2   1  13        2.47        2.17      1.54 o 
  -1   1  13        3.37        2.14      1.86 o 
   0   1  13        2.25        3.03      1.19 o 
   1   1  13       14.39        9.53      2.52 o 
   2   1  13        5.85        9.82      2.49 o 
   3   1  13        3.59        6.31      2.00 o 
   4   1  13       10.07        8.76      3.12 o 
   5   1  13        3.72        0.39      2.91 o 
  -5   2  13        8.86       12.79      2.87 o 
  -4   2  13        0.52        1.79      1.72 o 
  -3   2  13        0.68        1.72      1.44 o 
  -2   2  13        3.52        2.00      2.45 o 
  -1   2  13        1.97        3.65      1.96 o 
   0   2  13        3.83        3.85      1.38 o 
   1   2  13       10.02       10.34      2.63 o 
   2   2  13        4.63        3.44      2.49 o 
   3   2  13        0.74        1.44      1.89 o 
   4   2  13        5.14        6.03      2.21 o 
  -3   3  13        2.11        6.20      2.24 o 
  -2   3  13        1.12        0.77      2.66 o 
  -1   3  13        4.92        4.49      2.24 o 
   0   3  13        4.85        4.54      1.74 o 
   1   3  13        1.01        1.89      1.82 o 
   2   3  13        1.21        1.93      2.28 o 
  -4  -2  14        2.40        1.54      2.03 o 
  -3  -2  14       29.61       28.36      4.73 o 
  -2  -2  14        1.54        0.74      2.24 o 
  -1  -2  14        4.52        2.52      2.35 o 
   0  -2  14        8.26        7.72      1.87 o 
   1  -2  14       21.19       19.35      3.79 o 
   2  -2  14        0.62        1.86      2.03 o 
   3  -2  14        9.30       11.25      2.98 o 
  -5  -1  14       21.60       26.15      3.65 o 
  -4  -1  14        3.02        2.52      2.00 o 
  -3  -1  14        5.04        3.47      2.63 o 
  -2  -1  14       28.22       30.08      4.21 o 
  -1  -1  14       30.83       32.35      4.10 o 
   0  -1  14        4.51        8.04      4.33 o 
   1  -1  14       14.38       21.70      3.30 o 
   2  -1  14       27.53       21.59      4.03 o 
   3  -1  14        2.98        0.74      2.84 o 
   4  -1  14        3.46        5.71      2.73 o 
  -5   0  14        0.85        1.47      2.35 o 
  -4   0  14       35.86       38.42      4.24 o 
  -3   0  14       28.04       25.41      3.47 o 
  -2   0  14        9.20        6.27      2.56 o 
  -1   0  14       28.19       25.66      4.14 o 
   0   0  14       32.24       37.87      3.05 o 
   1   0  14       13.97       12.55      3.26 o 
   2   0  14        1.01        4.42      2.21 o 
   3   0  14        5.34        8.13      2.28 o 
   4   0  14        0.19        2.59      1.61 o 
  -5   1  14       22.05       28.85      3.44 o 
  -4   1  14        2.88        1.09      2.59 o 
  -3   1  14        4.95        5.22      2.77 o 
  -2   1  14       28.15       28.43      4.07 o 
  -1   1  14       30.97       23.70      3.82 o 
   0   1  14        4.63        1.59      3.19 o 
   1   1  14       14.91       21.00      3.15 o 
   2   1  14       26.94       25.41      3.93 o 
   3   1  14        3.09        2.52      2.21 o 
   4   1  14        3.45        4.21      2.77 o 
  -4   2  14        2.39        2.31      2.31 o 
  -3   2  14       29.66       24.33      4.00 o 
  -2   2  14        1.50        1.47      2.14 o 
  -1   2  14        4.44        0.35      2.66 o 
   0   2  14        7.96        5.27      2.35 o 
   1   2  14       21.46       22.64      4.03 o 
   2   2  14        0.58        2.63      2.07 o 
   3   2  14        9.59       12.06      3.19 o 
  -3  -1  15        7.36        4.56      2.80 o 
  -2  -1  15        1.79        2.98      1.89 o 
  -1  -1  15       22.06       18.68      3.96 o 
   0  -1  15       16.53       25.96      4.40 o 
   1  -1  15        2.49        2.24      2.73 o 
   2  -1  15        0.20        0.00      1.86 o 
  -4   0  15        8.50       14.23      3.01 o 
  -3   0  15        1.28       -0.74      2.52 o 
  -2   0  15       18.48       22.43      3.22 o 
  -1   0  15        5.01        8.94      2.17 o 
   0   0  15        2.70        5.13      2.70 o 
   1   0  15        6.04        7.26      3.12 o 
   2   0  15       23.87       31.69      4.00 o 
   3   0  15        0.04        0.77      1.44 o 
  -3   1  15        7.80        9.89      3.26 o 
  -2   1  15        1.76        0.74      2.63 o 
  -1   1  15       21.95       22.36      3.82 o 
   0   1  15       16.64       19.82      2.54 o 
   1   1  15        2.25        2.24      2.24 o 
   2   1  15        0.20        0.39      2.31 o 
                                                 
